# Supplementary material for: Poly[[(4,4′-bipyridine-κN)[μ3-(S)-2-hy­droxy­butane­dioato-κ4 O 1,O 2:O 4:O 4′]zinc] dihydrate]
Source: Acta Crystallogr Sect E Struct Rep Online. 2011 Nov 5;67(Pt 12):m1684–5. doi: 10.1107/S1600536811045788 (PMC3238611; doi:10.1107/S1600536811045788)
Supplement: Supplementary file 1 [file e-67-m1684-sup1.cif]

##############################################################################
#                                                                            #
# This CIF contains the data in a paper accepted for publication in          #
# Acta Crystallographica Section E. It conforms to the requirements of       #
# Notes for Authors for Acta Crystallographica Section E, and has been       #
# peer reviewed under the auspices of the IUCr Commission on Journals.       #
#                                                                            #
# Full details of the Crystallographic Information File format               #
# are given in the paper "The Crystallographic Information File (CIF):       #
# a New Standard Archive File for Crystallography" by S. R. Hall, F. H.      #
# Allen and I. D. Brown [Acta Cryst. (1991), A47, 655-685].                  #
#                                                                            #
# The current version of the core CIF dictionary is obtainable from          #
# ftp://ftp.iucr.org/pub/cif_core.dic.                                       #
#                                                                            #
# Software is freely available for graphical display of the structure(s)     #
# in this CIF. For information consult the CIF software page                 #
# http://www.iucr.org/resources/cif/software.                                #
#                                                                            #
# This file may be used for bona fide research purposes within the           #
# scientific community so long as proper attribution is given to the journal # 
# article from which it was obtained.                                        #
#                                                                            #
##############################################################################
data_I
_audit_creation_method     SHELXL-97
_chemical_name_systematic
;
Poly[[(4,4'-bipyridine-\k<i>N</i>)[\m~3~-(<i>S</i>)-2-hydroxybutanedioato-
\k^4^<i>O</i>^1^,<i>O</i>^2^:<i>O</i>^4^:<i>O</i>^4'^]zinc] dihydrate]
;
_chemical_name_common     ?
_chemical_formula_moiety     'C14 H12 N2 O5 Zn, 2(H2 O)'
_chemical_formula_sum     'C14 H16 N2 O7 Zn'
_chemical_formula_iupac     '[Zn (C4 H4 O5) (C10 H8 N2)], 2H2 O'
_chemical_formula_weight     389.66
_chemical_melting_point     ?
_symmetry_cell_setting     orthorhombic
_symmetry_space_group_name_H-M     'F d d 2'
_symmetry_space_group_name_Hall     'F 2 -2d'
loop_
    _symmetry_equiv_pos_as_xyz
    'x, y, z'
    '-x, -y, z'
    '-x+1/4, y+1/4, z+1/4'
    'x+3/4, -y+3/4, z+1/4'
    'x, y+1/2, z+1/2'
    '-x, -y+1/2, z+1/2'
    '-x+1/4, y+3/4, z+3/4'
    'x+3/4, -y+5/4, z+3/4'
    'x+1/2, y, z+1/2'
    '-x+1/2, -y, z+1/2'
    '-x+3/4, y+1/4, z+3/4'
    'x+5/4, -y+3/4, z+3/4'
    'x+1/2, y+1/2, z'
    '-x+1/2, -y+1/2, z'
    '-x+3/4, y+3/4, z+1/4'
    'x+5/4, -y+5/4, z+1/4'
_cell_length_a     17.810(5)
_cell_length_b     47.447(9)
_cell_length_c     7.4063(15)
_cell_angle_alpha     90.00
_cell_angle_beta     90.00
_cell_angle_gamma     90.00
_cell_volume     6259(2)
_cell_formula_units_Z     16
_cell_measurement_reflns_used     14444
_cell_measurement_theta_min     3.01
_cell_measurement_theta_max     27.48
_cell_measurement_temperature     293(2)
_exptl_crystal_description     block
_exptl_crystal_colour     colorless
_exptl_crystal_size_max     0.25
_exptl_crystal_size_mid     0.12
_exptl_crystal_size_min     0.11
_exptl_crystal_density_diffrn     1.654
_exptl_crystal_density_meas     ?
_exptl_crystal_density_method     'not measured'
_exptl_crystal_F_000     3200
_exptl_absorpt_coefficient_mu     1.610
_exptl_absorpt_correction_type     multi-scan
_exptl_absorpt_process_details     '(ABSCOR; Higashi, 1995)'
_exptl_absorpt_correction_T_min     0.689
_exptl_absorpt_correction_T_max     0.843
_exptl_special_details     ?
_diffrn_ambient_temperature     293(2)
_diffrn_radiation_type     MoK\a
_diffrn_radiation_wavelength     0.71073
_diffrn_radiation_source     'fine-focus sealed tube'
_diffrn_radiation_monochromator     graphite
_diffrn_measurement_device_type     'Rigaku R-AXIS RAPID'
_diffrn_measurement_method     '\w scans'
_diffrn_detector_area_resol_mean     10
_diffrn_reflns_number     14679
_diffrn_reflns_av_R_equivalents     0.0769
_diffrn_reflns_av_sigmaI/netI     0.0585
_diffrn_reflns_theta_min     3.01
_diffrn_reflns_theta_max     27.48
_diffrn_reflns_theta_full     27.48
_diffrn_measured_fraction_theta_max     0.995
_diffrn_measured_fraction_theta_full     0.995
_diffrn_reflns_limit_h_min     -22
_diffrn_reflns_limit_h_max     22
_diffrn_reflns_limit_k_min     -60
_diffrn_reflns_limit_k_max     61
_diffrn_reflns_limit_l_min     -8
_diffrn_reflns_limit_l_max     9
_diffrn_standards_number     0
_diffrn_standards_interval_count     ?
_diffrn_standards_interval_time     ?
_diffrn_standards_decay_%     ?
_refine_special_details
;
Refinement of <i>F</i>^2^ against ALL reflections. The weighted <i>R</i>-factor
<i>wR</i> and goodness of fit <i>S</i> are based on <i>F</i>^2^, conventional
<i>R</i>-factors <i>R</i> are based on <i>F</i>, with <i>F</i> set to zero for
negative <i>F</i>^2^. The threshold expression of <i>F</i>^2^ >
\s(<i>F</i>^2^) is used only for calculating <i>R</i>-factors(gt) <i>etc</i>.
and is not relevant to the choice of reflections for refinement.
<i>R</i>-factors based on <i>F</i>^2^ are statistically about twice as large
as those based on <i>F</i>, and <i>R</i>- factors based on ALL data will be
even larger.
;
_reflns_number_total     3380
_reflns_number_gt     2817
_reflns_threshold_expression     I>2sigma(I)
_refine_ls_structure_factor_coef     Fsqd
_refine_ls_matrix_type     full
_refine_ls_R_factor_all     0.0585
_refine_ls_R_factor_gt     0.0441
_refine_ls_wR_factor_gt     0.0809
_refine_ls_wR_factor_ref     0.0869
_refine_ls_goodness_of_fit_ref     1.092
_refine_ls_restrained_S_all     1.092
_refine_ls_number_reflns     3380
_refine_ls_number_parameters     217
_refine_ls_number_restraints     1
_refine_ls_hydrogen_treatment     constr
_refine_ls_weighting_scheme     calc
_refine_ls_weighting_details
        'calc w=1/[\s^2^(Fo^2^)+(0.0226P)^2^+22.1041P] where P=(Fo^2^+2Fc^2^)/3'
_atom_sites_solution_hydrogens     geom
_atom_sites_solution_primary     direct
_atom_sites_solution_secondary     difmap
_refine_ls_shift/su_max     0.000
_refine_ls_shift/su_mean     0.000
_refine_diff_density_max     0.391
_refine_diff_density_min     -0.367
_refine_ls_extinction_method     none
_refine_ls_extinction_coef     .
_refine_ls_abs_structure_details     'Flack (1983), 1438 Friedel pairs'
_refine_ls_abs_structure_Flack     0.006(17)
loop_
    _atom_type_symbol
    _atom_type_description
    _atom_type_scat_dispersion_real
    _atom_type_scat_dispersion_imag
    _atom_type_scat_source
    'C' 'C' 0.0033 0.0016
                         'International Tables Vol C Tables 4.2.6.8 and 6.1.1.4'
    'H' 'H' 0.0000 0.0000
                         'International Tables Vol C Tables 4.2.6.8 and 6.1.1.4'
    'N' 'N' 0.0061 0.0033
                         'International Tables Vol C Tables 4.2.6.8 and 6.1.1.4'
    'O' 'O' 0.0106 0.0060
                         'International Tables Vol C Tables 4.2.6.8 and 6.1.1.4'
    'Zn' 'Zn' 0.2839 1.4301
                         'International Tables Vol C Tables 4.2.6.8 and 6.1.1.4'
_computing_data_collection     'PROCESS-AUTO (Rigaku, 1998)'
_computing_cell_refinement     'PROCESS-AUTO (Rigaku, 1998)'
_computing_data_reduction     'PROCESS-AUTO (Rigaku, 1998)'
_computing_structure_solution     'SHELXS97 (Sheldrick, 2008)'
_computing_structure_refinement     'SHELXL97 (Sheldrick, 2008)'
_computing_molecular_graphics     'DIAMOND (Brandenburg, 1999)'
_computing_publication_material     'SHELXL97 (Sheldrick, 2008)'
loop_
    _atom_site_type_symbol
    _atom_site_label
    _atom_site_fract_x
    _atom_site_fract_y
    _atom_site_fract_z
    _atom_site_U_iso_or_equiv
    _atom_site_adp_type
    _atom_site_calc_flag
    _atom_site_refinement_flags
    _atom_site_occupancy
    _atom_site_symmetry_multiplicity
    _atom_site_disorder_assembly
    _atom_site_disorder_group
    Zn Zn1 0.07684(2) 0.130827(9) 0.47984(7) 0.02744(12) Uani d . 1 1 . .
    O O1 0.0495(2) 0.09140(7) 0.5405(4) 0.0404(8) Uani d . 1 1 . .
    O O2 0.0317(2) 0.05848(6) 0.7462(5) 0.0527(9) Uani d . 1 1 . .
    O O3 0.0542(2) 0.13206(6) 0.7701(5) 0.0485(10) Uani d . 1 1 . .
    H H3 0.0687 0.1404 0.8642 0.073 Uiso d R 1 1 . .
    O O4 0.06058(15) 0.12247(7) 1.2138(5) 0.0333(7) Uani d . 1 1 . .
    O O5 -0.06183(15) 0.12117(6) 1.2620(4) 0.0342(8) Uani d . 1 1 . .
    O O1W 0.0119(3) 0.02832(12) 0.0565(8) 0.107(2) Uani d . 1 1 . .
    H H11 0.0426 0.0271 -0.0336 0.160 Uiso d R 1 1 . .
    H H12 -0.0276 0.0221 0.0211 0.160 Uiso d R 1 1 . .
    O O2W 0.0295(3) 0.02594(13) 0.4228(9) 0.111(2) Uani d . 1 1 . .
    H H14 0.0006 0.0243 0.5139 0.167 Uiso d R 1 1 . .
    H H13 0.0305 0.0435 0.4020 0.167 Uiso d R 1 1 . .
    N N1 0.05148(18) 0.17331(6) 0.4739(6) 0.0300(8) Uani d . 1 1 . .
    N N2 -0.0363(3) 0.31846(8) 0.4508(6) 0.0507(12) Uani d . 1 1 . .
    C C1 -0.0156(2) 0.18258(9) 0.4188(6) 0.0364(11) Uani d . 1 1 . .
    H H1 -0.0505 0.1695 0.3778 0.055 Uiso calc R 1 1 . .
    C C2 -0.0353(2) 0.21050(9) 0.4200(6) 0.0344(10) Uani d . 1 1 . .
    H H2 -0.0830 0.2160 0.3828 0.052 Uiso calc R 1 1 . .
    C C3 0.0164(2) 0.23059(8) 0.4772(7) 0.0295(8) Uani d . 1 1 . .
    C C4 -0.0022(2) 0.26103(8) 0.4763(7) 0.0314(9) Uani d . 1 1 . .
    C C5 -0.0736(3) 0.27109(9) 0.5116(7) 0.0395(12) Uani d . 1 1 . .
    H H5 -0.1116 0.2587 0.5455 0.047 Uiso calc R 1 1 . .
    C C6 -0.0880(3) 0.29946(10) 0.4965(9) 0.0501(13) Uani d . 1 1 . .
    H H6 -0.1365 0.3057 0.5193 0.060 Uiso calc R 1 1 . .
    C C7 0.0328(3) 0.30880(10) 0.4207(7) 0.0512(14) Uani d . 1 1 . .
    H H7 0.0700 0.3217 0.3899 0.061 Uiso calc R 1 1 . .
    C C8 0.0521(3) 0.28080(10) 0.4329(7) 0.0433(12) Uani d . 1 1 . .
    H H8 0.1013 0.2752 0.4120 0.052 Uiso calc R 1 1 . .
    C C9 0.0855(2) 0.22099(9) 0.5339(6) 0.0351(11) Uani d . 1 1 . .
    H H9 0.1216 0.2337 0.5735 0.042 Uiso calc R 1 1 . .
    C C10 0.1010(2) 0.19244(9) 0.5320(6) 0.0340(11) Uani d . 1 1 . .
    H H10 0.1476 0.1863 0.5727 0.041 Uiso calc R 1 1 . .
    C C11 0.0415(2) 0.08348(9) 0.7015(7) 0.0331(10) Uani d . 1 1 . .
    C C12 0.0483(3) 0.10540(10) 0.8520(6) 0.0307(10) Uani d . 1 1 . .
    H H4 0.0942 0.1017 0.9209 0.037 Uiso calc R 1 1 . .
    C C13 -0.0179(2) 0.10388(9) 0.9781(7) 0.0347(9) Uani d . 1 1 . .
    H H13A -0.0317 0.0842 0.9935 0.042 Uiso calc R 1 1 . .
    H H13B -0.0601 0.1134 0.9217 0.042 Uiso calc R 1 1 . .
    C C14 -0.0056(2) 0.11663(8) 1.1619(5) 0.0271(9) Uani d . 1 1 . .
loop_
    _atom_site_aniso_label
    _atom_site_aniso_U_11
    _atom_site_aniso_U_22
    _atom_site_aniso_U_33
    _atom_site_aniso_U_12
    _atom_site_aniso_U_13
    _atom_site_aniso_U_23
    Zn1 0.0306(2) 0.0257(2) 0.0260(2) 0.0010(2) 0.0027(2) 0.0005(2)
    O1 0.063(2) 0.0302(18) 0.0277(17) -0.0110(15) 0.0055(15) -0.0037(13)
    O2 0.087(2) 0.0255(15) 0.045(2) -0.0076(16) 0.024(2) -0.0019(17)
    O3 0.087(3) 0.0272(18) 0.032(2) -0.0112(16) 0.0227(19) -0.0076(14)
    O4 0.0286(12) 0.0465(16) 0.0248(16) -0.0048(14) 0.0006(16) 0.0045(16)
    O5 0.0312(14) 0.0401(16) 0.031(2) 0.0001(13) 0.0052(14) -0.0037(14)
    O1W 0.108(4) 0.121(5) 0.091(4) -0.012(4) -0.006(3) 0.054(3)
    O2W 0.092(4) 0.126(5) 0.115(5) -0.006(3) 0.004(3) -0.073(4)
    N1 0.0365(18) 0.0225(17) 0.0311(19) -0.0019(13) 0.006(2) -0.0032(19)
    N2 0.079(3) 0.029(2) 0.044(3) 0.012(2) -0.005(3) 0.0018(19)
    C1 0.036(2) 0.030(2) 0.043(3) -0.0017(18) -0.005(2) -0.0042(19)
    C2 0.027(2) 0.032(2) 0.045(3) 0.0046(17) -0.0037(19) -0.0008(19)
    C3 0.036(2) 0.0235(19) 0.029(2) 0.0020(16) 0.003(2) 0.004(2)
    C4 0.039(2) 0.030(2) 0.025(2) 0.0064(18) -0.005(2) 0.003(2)
    C5 0.042(2) 0.036(2) 0.041(3) 0.005(2) 0.000(2) 0.005(2)
    C6 0.056(3) 0.043(3) 0.051(3) 0.016(2) -0.001(3) 0.002(3)
    C7 0.071(4) 0.030(2) 0.053(3) -0.008(2) 0.002(3) 0.009(2)
    C8 0.045(3) 0.035(2) 0.050(3) -0.001(2) 0.004(2) 0.011(2)
    C9 0.034(2) 0.029(2) 0.042(3) -0.0037(19) -0.004(2) -0.0006(18)
    C10 0.030(2) 0.032(2) 0.040(3) 0.0032(18) 0.0009(19) 0.0013(18)
    C11 0.036(2) 0.027(2) 0.036(3) -0.0009(17) 0.008(2) -0.0012(19)
    C12 0.036(2) 0.028(2) 0.028(2) -0.0003(18) 0.0056(19) -0.0011(17)
    C13 0.033(2) 0.041(2) 0.029(2) -0.0020(17) 0.003(2) -0.010(2)
    C14 0.033(2) 0.025(2) 0.0231(19) -0.0028(17) -0.0004(17) 0.0015(16)
_geom_special_details
;
All e.s.d.'s (except the e.s.d. in the dihedral angle between two l.s. planes)
are estimated using the full covariance matrix. The cell e.s.d.'s are taken
into account individually in the estimation of e.s.d.'s in distances, angles
and torsion angles; correlations between e.s.d.'s in cell parameters are only
used when they are defined by crystal symmetry. An approximate (isotropic)
treatment of cell e.s.d.'s is used for estimating e.s.d.'s involving l.s.
planes.
;
loop_
    _geom_bond_atom_site_label_1
    _geom_bond_atom_site_label_2
    _geom_bond_site_symmetry_2
    _geom_bond_distance
    _geom_bond_publ_flag
    Zn1 N1 . 2.066(3) y
    Zn1 O1 . 1.985(3) y
    Zn1 O3 . 2.188(4) y
    Zn1 O4 1_554 2.031(4) y
    Zn1 O5 16_444 1.999(3) y
    O1 C11 . 1.257(6) ?
    O2 C11 . 1.244(5) ?
    O3 C12 . 1.407(5) ?
    O3 H3 . 0.8427 ?
    O4 C14 . 1.270(5) ?
    O5 C14 . 1.265(5) ?
    O1W H11 . 0.8645 ?
    O1W H12 . 0.8063 ?
    O2W H14 . 0.8528 ?
    O2W H13 . 0.8466 ?
    N1 C10 . 1.337(5) ?
    N1 C1 . 1.337(5) ?
    N2 C7 . 1.331(7) ?
    N2 C6 . 1.333(6) ?
    C1 C2 . 1.371(6) ?
    C1 H1 . 0.9300 ?
    C2 C3 . 1.392(6) ?
    C2 H2 . 0.9300 ?
    C3 C9 . 1.378(6) ?
    C3 C4 . 1.482(5) ?
    C4 C5 . 1.383(6) ?
    C4 C8 . 1.385(6) ?
    C5 C6 . 1.375(6) ?
    C5 H5 . 0.9300 ?
    C6 H6 . 0.9300 ?
    C7 C8 . 1.375(7) ?
    C7 H7 . 0.9300 ?
    C8 H8 . 0.9300 ?
    C9 C10 . 1.383(6) ?
    C9 H9 . 0.9300 ?
    C10 H10 . 0.9300 ?
    C11 C12 . 1.529(6) ?
    C12 C13 . 1.506(6) ?
    C12 H4 . 0.9800 ?
    C13 C14 . 1.506(6) ?
    C13 H13A . 0.9700 ?
    C13 H13B . 0.9700 ?
loop_
    _geom_angle_atom_site_label_1
    _geom_angle_atom_site_label_2
    _geom_angle_atom_site_label_3
    _geom_angle_site_symmetry_1
    _geom_angle_site_symmetry_3
    _geom_angle
    _geom_angle_publ_flag
    O1 Zn1 O5 . 16_444 99.87(13) ?
    O1 Zn1 O4 . 1_554 90.04(13) ?
    O5 Zn1 O4 16_444 1_554 104.34(12) ?
    O1 Zn1 N1 . . 150.56(13) ?
    O5 Zn1 N1 16_444 . 105.40(12) ?
    O4 Zn1 N1 1_554 . 97.97(16) ?
    O1 Zn1 O3 . . 75.97(12) ?
    O5 Zn1 O3 16_444 . 93.84(15) ?
    O4 Zn1 O3 1_554 . 158.80(11) ?
    N1 Zn1 O3 . . 87.40(15) ?
    C11 O1 Zn1 . . 121.6(3) ?
    C12 O3 Zn1 . . 114.4(3) ?
    C12 O3 H3 . . 95.2 ?
    Zn1 O3 H3 . . 140.2 ?
    C14 O4 Zn1 . 1_556 117.9(3) ?
    C14 O5 Zn1 . 8_445 135.0(3) ?
    H11 O1W H12 . . 106.0 ?
    H14 O2W H13 . . 104.2 ?
    C10 N1 C1 . . 117.7(4) ?
    C10 N1 Zn1 . . 120.8(3) ?
    C1 N1 Zn1 . . 121.5(3) ?
    C7 N2 C6 . . 116.6(4) ?
    N1 C1 C2 . . 123.0(4) ?
    N1 C1 H1 . . 118.5 ?
    C2 C1 H1 . . 118.5 ?
    C1 C2 C3 . . 119.6(4) ?
    C1 C2 H2 . . 120.2 ?
    C3 C2 H2 . . 120.2 ?
    C9 C3 C2 . . 117.2(4) ?
    C9 C3 C4 . . 121.5(4) ?
    C2 C3 C4 . . 121.2(4) ?
    C5 C4 C8 . . 116.8(4) ?
    C5 C4 C3 . . 122.7(4) ?
    C8 C4 C3 . . 120.4(4) ?
    C6 C5 C4 . . 119.6(5) ?
    C6 C5 H5 . . 120.2 ?
    C4 C5 H5 . . 120.2 ?
    N2 C6 C5 . . 123.7(5) ?
    N2 C6 H6 . . 118.2 ?
    C5 C6 H6 . . 118.2 ?
    N2 C7 C8 . . 123.6(5) ?
    N2 C7 H7 . . 118.2 ?
    C8 C7 H7 . . 118.2 ?
    C7 C8 C4 . . 119.7(5) ?
    C7 C8 H8 . . 120.2 ?
    C4 C8 H8 . . 120.2 ?
    C3 C9 C10 . . 120.0(4) ?
    C3 C9 H9 . . 120.0 ?
    C10 C9 H9 . . 120.0 ?
    N1 C10 C9 . . 122.5(4) ?
    N1 C10 H10 . . 118.8 ?
    C9 C10 H10 . . 118.8 ?
    O2 C11 O1 . . 123.6(4) ?
    O2 C11 C12 . . 117.7(4) ?
    O1 C11 C12 . . 118.6(4) ?
    O3 C12 C13 . . 111.7(4) ?
    O3 C12 C11 . . 107.6(4) ?
    C13 C12 C11 . . 111.0(4) ?
    O3 C12 H4 . . 108.8 ?
    C13 C12 H4 . . 108.8 ?
    C11 C12 H4 . . 108.8 ?
    C12 C13 C14 . . 115.3(3) ?
    C12 C13 H13A . . 108.5 ?
    C14 C13 H13A . . 108.5 ?
    C12 C13 H13B . . 108.5 ?
    C14 C13 H13B . . 108.5 ?
    H13A C13 H13B . . 107.5 ?
    O5 C14 O4 . . 121.4(4) ?
    O5 C14 C13 . . 118.8(3) ?
    O4 C14 C13 . . 119.8(4) ?
loop_
    _geom_hbond_atom_site_label_D
    _geom_hbond_atom_site_label_H
    _geom_hbond_atom_site_label_A
    _geom_hbond_site_symmetry_A
    _geom_hbond_distance_DH
    _geom_hbond_distance_HA
    _geom_hbond_distance_DA
    _geom_hbond_angle_DHA
    O1W H11 O2 1_554 0.86 2.22 2.730(6) 117.9
    O2W H14 O2 . 0.85 2.43 2.850(6) 111.2
    O3 H3 N2 6 0.84 2.13 2.721(5) 126.6
_iucr_refine_instructions_details
;
TITL liu in  Fdd2
CELL  0.71073   17.8100   47.4470    7.4063    90.000    90.000    90.000
ZERR 16           0.0050    0.0090    0.0015     0.000     0.000     0.000
LATT -4
SYMM             - X ,            - Y ,              Z
SYMM     0.25000 - X ,    0.25000 + Y ,    0.25000 + Z
SYMM     0.75000 + X ,    0.75000 - Y ,    0.25000 + Z
SFAC C  H  N  O  Zn
UNIT 224 256 32 112 16
L.S. 15
ACTA
BOND $H
FMAP 2
PLAN 20
htab
size 0.25 0.12 0.11
HTAB O1W O1W_$1
HTAB O1W O2_$2
HTAB O2W O2
HTAB O3 N2_$3
EQIV $1 -x,-y,z
EQIV $2 x,y,-1+z
EQIV $3 -x,0.5-y,0.5+z
WGHT    0.022600   22.104099
FVAR       0.03825
ZN1   5    0.076837    0.130827    0.479845    11.00000    0.03064    0.02570 =
         0.02599    0.00047    0.00269    0.00103
O1    4    0.049512    0.091396    0.540549    11.00000    0.06343    0.03022 =
         0.02767   -0.00373    0.00553   -0.01103
O2    4    0.031689    0.058477    0.746190    11.00000    0.08733    0.02553 =
         0.04526   -0.00190    0.02364   -0.00761
O3    4    0.054212    0.132062    0.770125    11.00000    0.08655    0.02719 =
         0.03176   -0.00755    0.02275   -0.01122
AFIX   3
H3    2    0.068699    0.140438    0.864215    11.00000   -1.50000
AFIX   0
O4    4    0.060576    0.122466    1.213779    11.00000    0.02858    0.04653 =
         0.02478    0.00449    0.00064   -0.00483
O5    4   -0.061830    0.121171    1.261986    11.00000    0.03124    0.04012 =
         0.03130   -0.00368    0.00522    0.00012
O1W   4    0.011921    0.028320    0.056508    11.00000    0.10825    0.12107 =
         0.09057    0.05396   -0.00585   -0.01230
AFIX   3
H11   2    0.042604    0.027107   -0.033602    11.00000   -1.50000
H12   2   -0.027581    0.022131    0.021072    11.00000   -1.50000
AFIX   0
O2W   4    0.029522    0.025940    0.422837    11.00000    0.09193    0.12604 =
         0.11549   -0.07309    0.00373   -0.00566
AFIX   3
H14   2    0.000556    0.024315    0.513924    11.00000   -1.50000
H13   2    0.030469    0.043481    0.402021    11.00000   -1.50000
AFIX   0
N1    3    0.051477    0.173309    0.473872    11.00000    0.03651    0.02250 =
         0.03113   -0.00324    0.00640   -0.00189
N2    3   -0.036259    0.318459    0.450768    11.00000    0.07900    0.02891 =
         0.04414    0.00178   -0.00487    0.01161
C1    1   -0.015604    0.182577    0.418821    11.00000    0.03577    0.02986 =
         0.04344   -0.00417   -0.00454   -0.00175
AFIX  43
H1    2   -0.050494    0.169473    0.377818    11.00000   -1.50000
AFIX   0
C2    1   -0.035349    0.210496    0.420005    11.00000    0.02674    0.03182 =
         0.04475   -0.00080   -0.00372    0.00462
AFIX  43
H2    2   -0.083031    0.215983    0.382790    11.00000   -1.50000
AFIX   0
C3    1    0.016378    0.230588    0.477229    11.00000    0.03593    0.02352 =
         0.02900    0.00392    0.00271    0.00200
C4    1   -0.002180    0.261027    0.476284    11.00000    0.03918    0.02978 =
         0.02524    0.00347   -0.00503    0.00641
C5    1   -0.073570    0.271088    0.511642    11.00000    0.04160    0.03573 =
         0.04119    0.00457   -0.00032    0.00548
AFIX  43
H5    2   -0.111599    0.258739    0.545484    11.00000   -1.20000
AFIX   0
C6    1   -0.087971    0.299457    0.496455    11.00000    0.05571    0.04310 =
         0.05140    0.00157   -0.00097    0.01567
AFIX  43
H6    2   -0.136513    0.305735    0.519347    11.00000   -1.20000
AFIX   0
C7    1    0.032771    0.308796    0.420727    11.00000    0.07070    0.02997 =
         0.05305    0.00861    0.00229   -0.00831
AFIX  43
H7    2    0.069974    0.321678    0.389855    11.00000   -1.20000
AFIX   0
C8    1    0.052072    0.280800    0.432855    11.00000    0.04484    0.03470 =
         0.05035    0.01108    0.00367   -0.00126
AFIX  43
H8    2    0.101333    0.275172    0.411988    11.00000   -1.20000
AFIX   0
C9    1    0.085458    0.220987    0.533939    11.00000    0.03409    0.02918 =
         0.04206   -0.00057   -0.00382   -0.00375
AFIX  43
H9    2    0.121633    0.233702    0.573496    11.00000   -1.20000
AFIX   0
C10   1    0.100983    0.192438    0.532021    11.00000    0.02978    0.03189 =
         0.04023    0.00128    0.00089    0.00317
AFIX  43
H10   2    0.147613    0.186315    0.572708    11.00000   -1.20000
AFIX   0
C11   1    0.041533    0.083484    0.701453    11.00000    0.03587    0.02745 =
         0.03603   -0.00119    0.00755   -0.00089
C12   1    0.048255    0.105400    0.852031    11.00000    0.03621    0.02797 =
         0.02794   -0.00112    0.00562   -0.00032
AFIX  13
H4    2    0.094203    0.101694    0.920852    11.00000   -1.20000
AFIX   0
C13   1   -0.017936    0.103876    0.978116    11.00000    0.03339    0.04125 =
         0.02945   -0.00975    0.00324   -0.00204
AFIX  23
H13A  2   -0.031675    0.084240    0.993526    11.00000   -1.20000
H13B  2   -0.060104    0.113350    0.921661    11.00000   -1.20000
AFIX   0
C14   1   -0.005573    0.116631    1.161874    11.00000    0.03290    0.02533 =
         0.02307    0.00152   -0.00040   -0.00279
HKLF 4 1 -1.0000  0.0000 -2.0000  0.0000 -1.0000  0.0000 -1.0000  0.0000  0.0000
REM  liu in  Fdd2
REM R1 =  0.0441 for   2817 Fo > 4sig(Fo)  and  0.0585 for all   3380 data
REM    217 parameters refined using      1 restraints
END
WGHT      0.0226     22.1030
REM Highest difference peak  0.391,  deepest hole -0.367,  1-sigma level  0.084
Q1    1   0.0829  0.1291  1.3131  11.00000  0.05    0.39
Q2    1   0.0798  0.1300  0.6485  11.00000  0.05    0.38
Q3    1   0.0314  0.0954  1.0032  11.00000  0.05    0.38
Q4    1   0.0494  0.0210 -0.0013  11.00000  0.05    0.37
Q5    1   0.0237  0.0404 -0.0491  11.00000  0.05    0.37
Q6    1   0.0486  0.2244  0.4647  11.00000  0.05    0.35
Q7    1   0.0767  0.1287  1.0424  11.00000  0.05    0.34
Q8    1   0.0239  0.0402  0.5218  11.00000  0.05    0.34
Q9    1  -0.0040  0.0199  0.4680  11.00000  0.05    0.33
Q10   1   0.0536  0.1349  1.2199  11.00000  0.05    0.33
Q11   1   0.0173  0.0367  0.3637  11.00000  0.05    0.32
Q12   1   0.0763  0.1267  0.9061  11.00000  0.05    0.31
Q13   1   0.0323  0.1115  0.9558  11.00000  0.05    0.31
Q14   1   0.0422  0.1547  0.4722  11.00000  0.05    0.30
Q15   1   0.0469  0.0215  0.4492  11.00000  0.05    0.30
Q16   1   0.0248  0.0379  0.0952  11.00000  0.05    0.29
Q17   1   0.0014  0.1063  0.7878  11.00000  0.05    0.28
Q18   1  -0.0072  0.2202  0.4898  11.00000  0.05    0.28
Q19   1  -0.0824  0.2852  0.4264  11.00000  0.05    0.28
Q20   1   0.0381  0.1128  0.5115  11.00000  0.05    0.27
;
data_global
_journal_date_recd_electronic     2011-10-24
_journal_date_accepted     2011-10-31
_journal_name_full     'Acta Crystallographica, Section E'
_journal_year     2011
_journal_volume     67
_journal_issue     12
_journal_page_first     m1684
_journal_page_last     m1685
_journal_paper_category     QM
_journal_coeditor_code     XU5364
_publ_contact_author_name     'Yu-Kun Lu'
_publ_contact_author_address
;
State Key Laboratory of Heavy Oil Processing
College of Science
China University of Petroleum (East China)
Qingdao Shandong 266555
People's Republic of China
;
_publ_contact_author_email     lyk@upc.edu.cn
_publ_contact_author_fax     ?
_publ_contact_author_phone     ?
_publ_section_title
;\
Poly[[(4,4'-bipyridine-\k<i>N</i>)[\m~3~-(<i>S</i>)-2-hydroxybutanedioato-\
\k^4^<i>O</i>^1^,<i>O</i>^2^:<i>O</i>^4^:<i>O</i>^4'^]zinc] dihydrate]
;
loop_
    _publ_author_name
    _publ_author_footnote
    _publ_author_address
    'Lu, Yu-Kun' .
;
State Key Laboratory of Heavy Oil Processing
College of Science
China University of Petroleum (East China)
Qingdao Shandong 266555
People's Republic of China
;
    'Liu, Jian' .
;
Tingyi (Cayman Islands) Holding Corporation
Tianjin 300457, People's Republic of China
;
    'Diao, Cheng-Lin' .
;
State Key Laboratory of Heavy Oil Processing
College of Science
China University of Petroleum (East China)
Qingdao Shandong 266555
People's Republic of China
;
    'L\"u, Ren-Qing' .
;
State Key Laboratory of Heavy Oil Processing
College of Science
China University of Petroleum (East China)
Qingdao Shandong 266555
People's Republic of China
;
    'Liu, Yun-Qi' .
;
State Key Laboratory of Heavy Oil Processing
College of Science
China University of Petroleum (East China)
Qingdao Shandong 266555
People's Republic of China
;
