# Supplementary material for: Poly[[(4,4′-bipyridine-κN)[μ3-(S)-2-hy­droxy­butane­dioato-κ4 O 1,O 2:O 4:O 4′]zinc] dihydrate]
Source: Acta Crystallogr Sect E Struct Rep Online. 2011 Nov 5;67(Pt 12):m1684–5. doi: 10.1107/S1600536811045788 (PMC3238611; doi:10.1107/S1600536811045788)
Supplement: Supplementary file 2 [file e-67-m1684-Isup2.hkl]

# 
# h,k,l, Fc-squared, Fo-squared, sigma(Fo-squared) and status flag 
# 
data_I
_shelx_title ' liu in  Fdd2' 
_shelx_refln_list_code          4 
_shelx_F_calc_maximum      855.66 
_exptl_crystal_F_000      3200.00 
_reflns_d_resolution_high  0.7701 
 
loop_ 
 _symmetry_equiv_pos_as_xyz 
 'x, y, z' 
 '-x, -y, z' 
 '-x+1/4, y+1/4, z+1/4' 
 'x+3/4, -y+3/4, z+1/4' 
 'x, y+1/2, z+1/2' 
 '-x, -y+1/2, z+1/2' 
 '-x+1/4, y+3/4, z+3/4' 
 'x+3/4, -y+5/4, z+3/4' 
 'x+1/2, y, z+1/2' 
 '-x+1/2, -y, z+1/2' 
 '-x+3/4, y+1/4, z+3/4' 
 'x+5/4, -y+3/4, z+3/4' 
 'x+1/2, y+1/2, z' 
 '-x+1/2, -y+1/2, z' 
 '-x+3/4, y+3/4, z+1/4' 
 'x+5/4, -y+5/4, z+1/4' 
 
_cell_length_a    17.8100 
_cell_length_b    47.4470 
_cell_length_c     7.4063 
_cell_angle_alpha  90.000 
_cell_angle_beta   90.000 
_cell_angle_gamma  90.000 
 
_shelx_F_squared_multiplier     1.000 
 
loop_ 
 _refln_index_h 
 _refln_index_k 
 _refln_index_l 
 _refln_F_squared_calc 
 _refln_F_squared_meas 
 _refln_F_squared_sigma 
 _refln_observed_status 
   6  20  -8       69.94     -321.19    334.86 o 
   8  20  -8     4290.27     4209.67    724.39 o 
   4  22  -8     6106.73     7332.75    785.90 o 
   6  22  -8     1173.11     1428.28    758.56 o 
   8  22  -8     1337.28      355.36    355.36 o 
   2  24  -8     2629.84     2439.70    642.38 o 
   4  24  -8     2508.05     1291.60    888.40 o 
   6  24  -8      299.26        0.00    451.04 o 
   8  24  -8     2761.81     1320.22    534.77 o 
   2  26  -8     2050.12     1879.32   1011.41 o 
   4  26  -8     2668.21     2391.86    628.72 o 
   6  26  -8     4236.94     3879.46   2781.39 o 
   8  26  -8     1778.74     2930.16   2395.28 o 
   0  28  -8     2345.01     1674.30    731.23 o 
   2  28  -8     4492.11     4004.65   1318.94 o 
   4  28  -8      121.32      -47.84    546.71 o 
   6  28  -8      509.13      331.21    404.32 o 
   2  30  -8     8903.66     7883.24   1387.28 o 
   4  30  -8       74.20     -507.80    507.80 o 
   6  30  -8     1547.67     1472.38    488.62 o 
   0  32  -8      900.02      751.73   1216.43 o 
   2  32  -8     3125.52     3172.93    717.56 o 
   4  32  -8     1017.87      448.30    422.80 o 
   5  13  -7     7029.73     7284.92    553.54 o 
   7  13  -7     2067.10     1578.63    505.71 o 
   9  13  -7     5124.49     4899.89    355.36 o 
  11  13  -7     3115.93       27.34    779.06 o 
  13  13  -7     1565.66     1018.25    874.74 o 
   3  15  -7     7168.71     7558.27    649.22 o 
   5  15  -7     5760.01     5760.96    861.07 o 
   7  15  -7     6404.49     5316.76    492.04 o 
   9  15  -7     2359.72     3698.01    676.55 o 
  11  15  -7     1669.62      861.07    929.41 o 
  13  15  -7     3852.30     3703.96   1148.09 o 
   1  17  -7     3263.02     2665.21    546.71 o 
   3  17  -7    15213.06    16941.19   1551.29 o 
   5  17  -7     4053.80     5528.61    560.38 o 
   7  17  -7      918.02      235.55    286.03 o 
   9  17  -7    10487.72     9925.26    725.66 o 
  11  17  -7     5447.63     5338.66    386.66 o 
  13  17  -7     1080.52     1824.65   1025.08 o 
   1  19  -7    11991.12    11515.09    963.58 o 
   3  19  -7     1993.07     1332.61    485.21 o 
   5  19  -7     7010.95     6697.70    687.06 o 
   7  19  -7     9251.01    11527.28   1230.10 o 
   9  19  -7     1130.00     2340.30    949.91 o 
  11  19  -7      576.34       76.76    384.19 o 
  13  19  -7     2805.86     2477.61    840.57 o 
   1  21  -7     1833.68     1362.86    489.70 o 
   3  21  -7    13010.70    13585.75   1510.29 o 
   5  21  -7     1914.57     2003.40    414.34 o 
   7  21  -7      251.46     1047.20    833.73 o 
   9  21  -7     8216.20     8657.96   1291.60 o 
  11  21  -7     3389.12     3280.45    558.89 o 
  13  21  -7        8.60      484.72    507.30 o 
   1  23  -7     8926.44    10290.54   1018.25 o 
   3  23  -7      580.14      772.14    364.24 o 
   5  23  -7     6187.40     7518.34    901.44 o 
   7  23  -7     4098.94     4670.55    551.14 o 
   9  23  -7     1251.29     1864.95    412.82 o 
  11  23  -7     1682.18     2427.34    654.28 o 
  13  23  -7     5095.47     5410.97   1687.97 o 
   1  25  -7     3489.68     2165.05   1094.01 o 
   3  25  -7    10066.26    10973.45    832.35 o 
   5  25  -7     5746.42     8222.09    724.30 o 
   7  25  -7      953.51     -380.14    456.33 o 
   9  25  -7     5586.89     5952.47    488.15 o 
  11  25  -7     2967.77     3514.12    740.60 o 
   1  27  -7     6756.92     7308.51    529.54 o 
   3  27  -7      799.47      713.88    720.88 o 
   5  27  -7     4763.85     4050.00    541.95 o 
   7  27  -7     5635.22     7321.55    782.48 o 
   9  27  -7     1276.07     1347.39    563.50 o 
  11  27  -7      614.84       51.21    406.71 o 
   1  29  -7     2515.53     2260.63    364.97 o 
   3  29  -7     6921.23     8060.21    704.57 o 
   5  29  -7     4141.15     6730.30   2572.96 o 
   7  29  -7     2315.02     3037.85   1066.09 o 
   9  29  -7     5591.71     5255.70    720.72 o 
  11  29  -7     1032.30      772.01    737.68 o 
   1  31  -7     6076.13     7264.24    832.80 o 
   3  31  -7     4674.14     5254.22    937.22 o 
   5  31  -7     1981.07     4173.54   1628.02 o 
   7  31  -7     2030.87     4143.60   1079.75 o 
   9  31  -7      319.07      213.89    368.99 o 
   1  33  -7     5015.84     5071.70    524.76 o 
   3  33  -7     2660.60     4268.72    529.13 o 
   5  33  -7      623.67     1277.79    444.60 o 
   7  33  -7      337.05      478.22    460.64 o 
   9  33  -7     5448.19     6493.11    703.20 o 
   1  35  -7     1257.33     1458.99    333.40 o 
   3  35  -7      698.68     1348.63    640.03 o 
   5  35  -7     8910.79    10810.25   1087.49 o 
   7  35  -7     1732.53     2023.05    545.53 o 
   1  37  -7     1167.67     1242.96    456.46 o 
   3  37  -7     4879.30     3465.97   1157.86 o 
   5  37  -7     3838.82     4082.28    660.99 o 
   7  37  -7     2888.14     2897.30    592.37 o 
   1  39  -7     3205.18     3314.53    948.93 o 
   3  39  -7     1020.05      633.31    495.75 o 
   5  39  -7     2394.63     2034.80    618.52 o 
   1  41  -7     2491.27     1716.71    563.63 o 
   3  41  -7     1970.63     1635.50    825.80 o 
   6   8  -6     8284.38     8050.31    594.55 o 
   8   8  -6     2079.49     1983.43    690.22 o 
  10   8  -6     5759.79     5233.59   1318.94 o 
  12   8  -6     1856.24     1554.18    186.34 o 
  14   8  -6     7867.64     6169.70   1435.12 o 
  16   8  -6      758.20      164.01    936.24 o 
   4  10  -6      875.73      191.35    464.70 o 
   6  10  -6      805.02      240.87    632.13 o 
   8  10  -6     3858.03     3622.40    402.63 o 
  10  10  -6    15884.36    16103.77    861.07 o 
  12  10  -6     1046.78     1092.90    254.62 o 
  14  10  -6     3122.61     1893.50    591.91 o 
  16  10  -6      185.61      522.21    457.87 o 
   2  12  -6     4861.22     5159.58    744.89 o 
   4  12  -6     6029.08     5767.79    772.23 o 
   6  12  -6    20844.65    19733.98    922.29 o 
   8  12  -6     2142.64     1774.90    385.48 o 
  10  12  -6     6575.21     5802.67    613.53 o 
  12  12  -6       57.13      -95.53    354.40 o 
  14  12  -6     6486.84     6234.64    601.98 o 
  16  12  -6     2972.31     1953.64    700.47 o 
   0  14  -6     1691.19     1797.31    444.20 o 
   2  14  -6    17124.34    16900.19    949.91 o 
   4  14  -6     4918.06     5254.55    550.13 o 
   6  14  -6     2343.02     2980.54    362.17 o 
   8  14  -6     3540.05     3610.59    747.93 o 
  10  14  -6    15869.24    14728.40    722.90 o 
  12  14  -6     4222.44     5140.27    406.12 o 
  14  14  -6     1323.01     1141.11    680.75 o 
  16  14  -6      233.11      230.64    799.56 o 
   2  16  -6    13625.59    13907.45    594.22 o 
   4  16  -6     4600.91     4700.79    672.45 o 
   6  16  -6    15676.27    14842.73   2320.10 o 
   8  16  -6     4989.68     4921.58    429.79 o 
  10  16  -6     2398.26     2116.21    413.42 o 
  12  16  -6     1500.93     1348.60    377.53 o 
  14  16  -6     5117.69     4935.50    880.75 o 
  16  16  -6     3695.24     3274.48    515.06 o 
   0  18  -6     2347.87     3109.42    574.05 o 
   2  18  -6    15919.41    16439.72    611.88 o 
   4  18  -6     7198.85     6653.59    472.64 o 
   6  18  -6     5817.23     5520.72    381.76 o 
   8  18  -6     6306.62     5899.14   1143.29 o 
  10  18  -6     6859.64     7416.25    454.53 o 
  12  18  -6     5949.44     5496.14   1185.92 o 
  14  18  -6     2125.71     1234.21    370.53 o 
  16  18  -6      265.11      189.77   1411.20 o 
   2  20  -6     5966.67     6499.34    608.26 o 
   4  20  -6     9675.83    10152.60    579.12 o 
   6  20  -6     9090.99     8787.21    642.90 o 
   8  20  -6     2616.95     2451.80    394.25 o 
  10  20  -6      904.22      694.92    315.95 o 
  12  20  -6     1420.91      640.73    285.52 o 
  14  20  -6     2090.83     1667.40   1055.03 o 
  16  20  -6     7373.65     4867.12   2750.64 o 
   0  22  -6    12178.23    11834.60    673.14 o 
   2  22  -6     8557.00     8730.39    477.23 o 
   4  22  -6     1902.85     1862.67    363.47 o 
   6  22  -6      895.33      993.96    579.16 o 
   8  22  -6     6468.10     7812.76    585.93 o 
  10  22  -6     4807.40     5218.72    595.78 o 
  12  22  -6     3155.24     4985.41    646.70 o 
  14  22  -6      812.41      828.73    464.77 o 
  16  22  -6      182.00       75.17   1421.45 o 
   2  24  -6      592.76       79.61    209.94 o 
   4  24  -6    12456.21    11883.31    568.42 o 
   6  24  -6     9417.70    10151.04    620.57 o 
   8  24  -6     2956.82     5553.04    435.83 o 
  10  24  -6      698.38     1021.17    390.70 o 
  12  24  -6     1469.55     1418.41    418.83 o 
  14  24  -6     2200.48     2256.57    739.67 o 
   0  26  -6    14947.20    15598.76    987.50 o 
   2  26  -6     4486.73     5015.60    438.81 o 
   4  26  -6     6141.20     5653.44    454.45 o 
   6  26  -6       71.84     -115.72    320.37 o 
   8  26  -6    11691.87    10934.65    678.36 o 
  10  26  -6     3752.68     3827.81    473.05 o 
  12  26  -6     2806.12     1759.43    613.44 o 
  14  26  -6     2698.99     3552.05   1288.24 o 
   2  28  -6     1238.87     1006.16    280.59 o 
   4  28  -6    18169.22    19219.83    859.66 o 
   6  28  -6     1629.71     2114.30    474.45 o 
   8  28  -6     8500.71     8418.09    640.30 o 
  10  28  -6     2450.75     2762.31    963.57 o 
  12  28  -6     3363.96     2170.23    719.73 o 
  14  28  -6     2595.86     2811.82   1079.94 o 
   0  30  -6    27882.24    28436.22   1916.90 o 
   2  30  -6     1195.56     1318.14    253.67 o 
   4  30  -6     1219.66     1080.20    315.42 o 
   6  30  -6      330.16     -172.23    399.49 o 
   8  30  -6     7491.47     8373.60    807.37 o 
  10  30  -6     2546.06     2192.23    439.06 o 
  12  30  -6     6438.13     7221.38   1841.73 o 
  14  30  -6      944.57      826.92    507.84 o 
   2  32  -6     4704.79     4899.22    500.10 o 
   4  32  -6    14062.83    14872.25    702.23 o 
   6  32  -6     2470.30     2102.12    466.31 o 
   8  32  -6     4113.68     4664.24    674.57 o 
  10  32  -6      558.72     1466.71    420.28 o 
  12  32  -6     2644.76     3048.02    692.48 o 
   0  34  -6    12209.30    11471.95   1036.92 o 
   2  34  -6      361.82      463.87    266.43 o 
   4  34  -6     1490.93     1466.00    321.52 o 
   6  34  -6      118.39      599.28    351.88 o 
   8  34  -6     7617.73     8108.19    795.78 o 
  10  34  -6      372.80      196.08    424.72 o 
  12  34  -6     2467.47     2271.07    654.34 o 
   2  36  -6     2477.12     1719.12    607.91 o 
   4  36  -6     9474.05    10378.01    645.69 o 
   6  36  -6      260.92      468.17    329.18 o 
   8  36  -6     3170.05     3506.19    533.89 o 
  10  36  -6      245.49      325.75    679.20 o 
   0  38  -6    16464.35    16128.91   1834.90 o 
   2  38  -6     1756.66      718.65    359.79 o 
   4  38  -6     1813.66     1329.61    287.92 o 
   6  38  -6      720.06      145.32    334.24 o 
   8  38  -6     5250.37     6288.86    635.01 o 
  10  38  -6      197.95      869.45    433.15 o 
   2  40  -6      424.94      478.31    305.46 o 
   4  40  -6    11563.64    10259.31    684.43 o 
   6  40  -6      244.04      118.68    350.78 o 
   8  40  -6     4953.78     5065.04    732.22 o 
  10  40  -6      245.74     -369.03    772.23 o 
   0  42  -6    11341.40    12343.48    999.97 o 
   2  42  -6      216.77      304.29    317.45 o 
   4  42  -6     2478.31     3613.28    494.89 o 
   6  42  -6        0.99     -274.60    365.80 o 
   8  42  -6     6613.13     6947.46    762.70 o 
   2  44  -6       21.97        7.62    284.21 o 
   4  44  -6     7121.47     9422.50    924.32 o 
   6  44  -6      164.98      652.00    488.03 o 
   0  46  -6     9505.01    10152.01   1558.13 o 
   2  46  -6      221.62      254.01    372.44 o 
   4  46  -6      385.45      357.16    746.97 o 
  13   1  -5    10204.42    10243.99    457.87 o 
  15   1  -5     1599.42     1148.09    328.03 o 
   7   3  -5    24449.97    23617.89    744.89 o 
   9   3  -5    11926.88    11064.05    314.36 o 
  11   3  -5     1475.77      649.93    371.32 o 
  13   3  -5     3968.70     2984.95    929.75 o 
  15   3  -5     3148.48     1996.36    107.22 o 
  17   3  -5     3006.56      697.06    847.40 o 
   5   5  -5    16522.67    18943.52    615.05 o 
   7   5  -5     9996.63    10819.30   1424.86 o 
   9   5  -5    16872.37    15818.69    551.29 o 
  11   5  -5     5729.71     6197.83    264.05 o 
  13   5  -5     3456.43     3472.21    874.50 o 
  15   5  -5     2465.89     2139.77    362.24 o 
  17   5  -5     3926.58     3573.62    496.31 o 
  19   5  -5     1256.39     -129.84    867.90 o 
   3   7  -5     1536.14     1769.98    280.19 o 
   5   7  -5    17811.17    16604.31    556.81 o 
   7   7  -5    19419.41    19251.43    575.38 o 
   9   7  -5     4993.94     6446.65    689.95 o 
  11   7  -5     4747.73     4823.84    407.73 o 
  13   7  -5     8685.44     7234.08    612.79 o 
  15   7  -5     4974.10     4351.78    770.27 o 
  17   7  -5     2887.84     2683.11   1332.61 o 
  19   7  -5     1221.11      273.36    963.58 o 
   1   9  -5    11172.39    12253.15    970.41 o 
   3   9  -5    10280.45    10863.80    864.49 o 
   5   9  -5    15472.83    13911.49    850.82 o 
   7   9  -5     2308.68     2570.46    326.46 o 
   9   9  -5    23870.93    22956.83    775.79 o 
  11   9  -5     1818.75     2327.33    667.75 o 
  13   9  -5      472.04      549.08    351.71 o 
  15   9  -5     5339.20     5826.20   1113.77 o 
  17   9  -5     4006.68     3962.70    670.37 o 
  19   9  -5      681.95      936.24    997.75 o 
   1  11  -5    12230.47    13323.73    653.39 o 
   3  11  -5     1415.14     1648.04    445.74 o 
   5  11  -5    18368.82    18151.23    540.59 o 
   7  11  -5     2951.49     4548.53    328.48 o 
   9  11  -5     3185.79     3766.96    884.66 o 
  11  11  -5     6839.42     6615.24    549.26 o 
  13  11  -5    11467.78    11300.33    611.86 o 
  15  11  -5     2125.28     1813.43    390.54 o 
  17  11  -5     2920.87     2956.66    439.55 o 
  19  11  -5     2610.63      888.40   1558.12 o 
   1  13  -5     7720.75     8134.71    433.86 o 
   3  13  -5     2937.34     3758.28    581.40 o 
   5  13  -5     4309.09     5211.91    401.76 o 
   7  13  -5     6337.56     6163.60    334.45 o 
   9  13  -5    26291.74    24746.33    825.09 o 
  11  13  -5     2557.48     2797.34    321.39 o 
  13  13  -5     3380.33     4082.53    706.15 o 
  15  13  -5     3613.88     4112.97    425.16 o 
  17  13  -5     5072.05     3487.34    811.34 o 
  19  13  -5       92.50      345.63    474.81 o 
   1  15  -5     8009.41     8829.71    810.29 o 
   3  15  -5      670.99      483.16    246.43 o 
   5  15  -5    13368.45    13464.88    739.84 o 
   7  15  -5     7459.88     8362.95    841.22 o 
   9  15  -5     3328.14     2744.53    619.51 o 
  11  15  -5     3768.50     3984.72    663.77 o 
  13  15  -5    15459.96    13904.37    637.25 o 
  15  15  -5     1533.24     1177.00    328.84 o 
  17  15  -5      892.25      364.17    298.46 o 
   1  17  -5     3671.36     4313.24    343.26 o 
   3  17  -5    11860.13    12315.00    601.70 o 
   5  17  -5     3047.69     3560.93    542.51 o 
   7  17  -5     4705.38     4897.52    378.23 o 
   9  17  -5    28424.45    27701.76   1371.71 o 
  11  17  -5     4464.54     4575.90    434.03 o 
  13  17  -5      169.56      380.87    416.76 o 
  15  17  -5     1745.85     1325.57    448.33 o 
  17  17  -5     5968.01     4725.02   1105.65 o 
   1  19  -5    14426.49    14878.53    487.39 o 
   3  19  -5     3755.19     4052.53    435.00 o 
   5  19  -5    14158.44    13900.73    647.07 o 
   7  19  -5     7176.99     7133.58    436.28 o 
   9  19  -5      775.95     1124.10    372.87 o 
  11  19  -5     2258.78     1869.31    344.56 o 
  13  19  -5    12273.94    11613.61    605.55 o 
  15  19  -5      368.77      733.15    418.37 o 
  17  19  -5      882.31      749.38    336.11 o 
   1  21  -5    17561.08    18031.79    614.54 o 
   3  21  -5     6556.63     7152.13    349.60 o 
   5  21  -5     5093.05     5281.51    787.14 o 
   7  21  -5      922.78     1291.70    474.62 o 
   9  21  -5    15284.80    15299.48    739.30 o 
  11  21  -5     1382.07      700.16    360.62 o 
  13  21  -5      266.98      794.70    287.73 o 
  15  21  -5     5735.49     6470.26    748.22 o 
  17  21  -5     2433.99     2108.19    667.67 o 
   1  23  -5    15604.41    15470.95    467.66 o 
   3  23  -5     2635.77     3167.86    617.55 o 
   5  23  -5     9247.83     8914.22    805.88 o 
   7  23  -5     6529.37     8385.14   1182.68 o 
   9  23  -5     1631.00     1732.62    459.85 o 
  11  23  -5     7671.26     7004.41    645.62 o 
  13  23  -5     5251.13     5841.07    469.30 o 
  15  23  -5     2996.48     3679.78    593.41 o 
  17  23  -5      567.29      447.90    338.94 o 
   1  25  -5     7479.66     7113.94    441.12 o 
   3  25  -5    13929.33    14773.29    675.71 o 
   5  25  -5     4682.74     3922.44    397.52 o 
   7  25  -5     2542.87     1832.55    382.48 o 
   9  25  -5    18653.09    18344.12   1269.75 o 
  11  25  -5     6796.92     7574.93    610.85 o 
  13  25  -5     1316.28     1271.10    435.50 o 
  15  25  -5     1562.29     1475.04    515.00 o 
  17  25  -5     1537.47     2687.28    399.11 o 
   1  27  -5     6888.61     7729.23    632.81 o 
   3  27  -5     3329.69     3789.18    232.08 o 
   5  27  -5    12891.99    13194.72    664.62 o 
   7  27  -5     6413.81     6861.15    977.53 o 
   9  27  -5     2507.27     2729.35    533.72 o 
  11  27  -5     3587.32     5001.23    558.45 o 
  13  27  -5     4881.99     5983.26    542.87 o 
  15  27  -5     2553.34      915.00    625.15 o 
   1  29  -5      555.99      404.60    245.47 o 
   3  29  -5     8881.59     8764.84    413.68 o 
   5  29  -5     2162.59     2301.89    231.35 o 
   7  29  -5     3403.99     3759.49    496.40 o 
   9  29  -5     6771.99     7128.35    872.20 o 
  11  29  -5     3768.94     4864.95    908.29 o 
  13  29  -5     2201.39     2669.01    965.74 o 
  15  29  -5      887.10      769.85    638.31 o 
   1  31  -5    12864.90    12834.55    496.93 o 
   3  31  -5     3819.27     3511.50    429.06 o 
   5  31  -5     3940.94     4015.09    256.77 o 
   7  31  -5     3124.49     3604.19    513.91 o 
   9  31  -5      164.43      666.32    459.27 o 
  11  31  -5     4742.76     5363.42    709.77 o 
  13  31  -5     8955.89     8906.06   1419.44 o 
  15  31  -5     2047.74     1193.57    586.47 o 
   1  33  -5     5268.54     5341.95    422.55 o 
   3  33  -5     7810.32     7913.13    419.79 o 
   5  33  -5      987.23      988.84    236.93 o 
   7  33  -5     4249.95     4651.92    744.72 o 
   9  33  -5     5894.42     5100.48    603.74 o 
  11  33  -5     4223.84     4869.61    720.93 o 
  13  33  -5       77.42     -209.62    382.22 o 
  15  33  -5     3236.47     3301.16    710.25 o 
   1  35  -5     2300.63     1427.99    283.20 o 
   3  35  -5     7939.65     7822.22    380.60 o 
   5  35  -5     3344.44     3993.16    452.87 o 
   7  35  -5    17411.45    16254.13    750.71 o 
   9  35  -5     1185.37     1754.61    479.91 o 
  11  35  -5     3116.69     6802.10   1645.15 o 
  13  35  -5     2681.70     2321.83    560.62 o 
   1  37  -5     6133.57     7157.56    577.48 o 
   3  37  -5     6306.10     7219.98    500.18 o 
   5  37  -5     3227.87     2669.07    343.36 o 
   7  37  -5     1231.23     1024.86    445.19 o 
   9  37  -5     5012.54     5672.13    759.52 o 
  11  37  -5     3037.28     2880.51    508.83 o 
  13  37  -5      729.49      176.87    570.07 o 
   1  39  -5     5904.91     5999.62    424.89 o 
   3  39  -5    10555.65    10451.34    467.27 o 
   5  39  -5     4827.88     4796.51    578.06 o 
   7  39  -5     1422.26     1117.66    526.73 o 
   9  39  -5     2307.39     1875.38    765.36 o 
  11  39  -5     2965.86     3201.92    534.91 o 
  13  39  -5     2257.51     2586.44    628.30 o 
   1  41  -5     2697.68     3359.96    517.17 o 
   3  41  -5     3195.25     2416.90    589.31 o 
   5  41  -5     3610.70     3276.22    442.68 o 
   7  41  -5      697.37      754.03    391.27 o 
   9  41  -5     2313.03     1825.20    683.74 o 
  11  41  -5     3020.12     3059.45    498.50 o 
   1  43  -5     4512.09     4895.15    390.62 o 
   3  43  -5     1836.06     1185.71    535.44 o 
   5  43  -5     4096.41     4794.63    735.60 o 
   7  43  -5      729.34      264.84    369.51 o 
   9  43  -5     3736.03     4722.79    565.63 o 
  11  43  -5     1336.16     1528.73    758.92 o 
   1  45  -5     3499.40     3504.90    572.66 o 
   3  45  -5     3204.75     4181.02    651.14 o 
   5  45  -5     2372.31     3640.77    471.71 o 
   7  45  -5     4413.24     3211.73    583.15 o 
   9  45  -5     2776.12     3539.98    731.90 o 
   1  47  -5     3670.04     5809.15    737.56 o 
   3  47  -5     4612.58     4593.47    665.05 o 
   5  47  -5      949.49      291.92    443.45 o 
   7  47  -5     2917.34      730.61    707.24 o 
   1  49  -5     4216.32     2929.69    514.23 o 
   3  49  -5     1620.60     1341.03    455.30 o 
   5  49  -5     1691.17     1901.27    547.05 o 
   7  49  -5     2120.87     1103.28    603.37 o 
   1  51  -5      788.14      -69.29    468.47 o 
   3  51  -5     4351.59     3741.41    496.50 o 
   8   0  -4    69056.35    71799.05   2363.46 o 
  12   0  -4    22178.71    21641.66    861.87 o 
  16   0  -4     1005.94      740.99    409.82 o 
   4   2  -4   140526.25   147666.48   6512.69 o 
   6   2  -4     9066.19     9143.48    515.96 o 
   8   2  -4    18753.55    17620.13    627.63 o 
  10   2  -4     4212.66     4997.31    278.64 o 
  12   2  -4    11673.18     9617.73    694.76 o 
  14   2  -4     1767.14     1687.85    191.36 o 
  16   2  -4     9728.38     7894.52    814.35 o 
  18   2  -4      146.61      137.17    176.74 o 
  20   2  -4      726.83      621.88    826.90 o 
   2   4  -4    22013.08    23078.01   1072.92 o 
   4   4  -4    12980.27    13799.40    522.76 o 
   6   4  -4     1610.46     1406.46    147.44 o 
   8   4  -4    69079.26    73197.60   1754.40 o 
  10   4  -4     2243.21     2321.73    539.18 o 
  12   4  -4    19034.95    17469.93    478.55 o 
  14   4  -4     1703.38     1993.57    357.07 o 
  16   4  -4      914.74      495.86    165.60 o 
  18   4  -4      333.66      715.64    375.24 o 
  20   4  -4     6621.06     6594.69   1312.10 o 
   2   6  -4     7529.48     8785.78    358.78 o 
   4   6  -4    48931.55    50392.66   1120.33 o 
   6   6  -4    15296.63    15999.42    745.47 o 
   8   6  -4    27222.54    27341.65    742.31 o 
  10   6  -4     3951.80     3399.63    284.35 o 
  12   6  -4    14288.76    13833.21    659.03 o 
  14   6  -4        3.57     -186.61    237.53 o 
  16   6  -4     8434.67     7246.89    495.41 o 
  18   6  -4      232.30      314.68    328.80 o 
  20   6  -4      261.28     -792.73    847.40 o 
   0   8  -4   102671.37   104565.20   4599.20 o 
   2   8  -4    18784.59    18802.03    527.95 o 
   4   8  -4     9257.32     8838.46    369.40 o 
   6   8  -4    10561.69    10858.39    675.06 o 
   8   8  -4    30912.88    31895.74    984.26 o 
  10   8  -4     1504.88     1965.58    271.61 o 
  12   8  -4    39098.28    38729.51   1615.87 o 
  14   8  -4      319.70     1949.81    355.36 o 
  16   8  -4     4389.66     2624.45    619.45 o 
  18   8  -4      280.60      -85.79    413.36 o 
  20   8  -4     6583.10     5361.86   2104.84 o 
   2  10  -4     9330.20    10009.95    610.88 o 
   4  10  -4    38304.49    38086.75   1008.26 o 
   6  10  -4     6627.56     6877.91    674.19 o 
   8  10  -4    33172.83    34005.07   1186.93 o 
  10  10  -4      570.95      471.79    211.24 o 
  12  10  -4     4393.13     5019.64    662.89 o 
  14  10  -4     2795.78     3991.83   1551.29 o 
  16  10  -4    21129.20    21131.73   1212.81 o 
  18  10  -4      161.70      -34.23    324.03 o 
  20  10  -4      807.51      331.86    925.99 o 
   0  12  -4    78348.02    79604.55   2326.62 o 
   2  12  -4    15959.36    15595.78    455.10 o 
   4  12  -4    25977.96    25974.12    740.51 o 
   6  12  -4     9440.65     8965.66    813.53 o 
   8  12  -4    49283.59    49769.83   1302.96 o 
  10  12  -4     3215.45     2414.61    473.03 o 
  12  12  -4    19908.85    18169.74    855.08 o 
  14  12  -4     4100.12     4748.02    731.47 o 
  16  12  -4      901.43      615.17    538.33 o 
  18  12  -4     2373.96     1506.06    997.75 o 
  20  12  -4     5393.32     4258.07   1189.10 o 
   2  14  -4     7828.46     7567.93    279.32 o 
   4  14  -4    50970.23    48418.62   1146.16 o 
   6  14  -4    16509.86    15863.61    661.46 o 
   8  14  -4    18672.38    19196.51    645.53 o 
  10  14  -4     1033.02      543.16    285.94 o 
  12  14  -4    10608.03    11022.10    629.01 o 
  14  14  -4     2213.11     1750.33    936.24 o 
  16  14  -4     7507.26     7782.97   1093.42 o 
  18  14  -4     1405.74      934.36    553.54 o 
  20  14  -4      536.77      421.99    837.15 o 
   0  16  -4   133640.25   136443.20   4722.09 o 
   2  16  -4    17536.89    18022.07    580.31 o 
   4  16  -4     5389.57     5740.02    793.05 o 
   6  16  -4      733.64      968.07    237.41 o 
   8  16  -4    35088.06    33277.09   1065.21 o 
  10  16  -4     8666.32    10601.16    790.75 o 
  12  16  -4    11535.65    11627.69    778.62 o 
  14  16  -4     1614.61      886.25    445.42 o 
  16  16  -4     1312.94     2713.34    453.65 o 
  18  16  -4      739.32      657.52    421.90 o 
  20  16  -4     2573.24     2427.32   1664.05 o 
   2  18  -4     2168.55     2637.02    210.23 o 
   4  18  -4    93829.73    93259.72   2127.19 o 
   6  18  -4    22901.04    23648.04    755.80 o 
   8  18  -4      863.77     1304.24    465.83 o 
  10  18  -4      649.72        7.33    533.04 o 
  12  18  -4     4475.55     4293.25    490.73 o 
  14  18  -4     2423.71     4288.94   1575.21 o 
  16  18  -4     7467.10     6738.26    997.75 o 
  18  18  -4     2609.41     1211.06    491.61 o 
   0  20  -4   100067.13   102252.20   3032.27 o 
   2  20  -4    27131.74    26973.89    655.14 o 
   4  20  -4     2136.11     2520.57    247.73 o 
   6  20  -4     5545.12     6071.11    397.74 o 
   8  20  -4    46301.19    45926.38   1524.53 o 
  10  20  -4    12350.82    13343.76    696.61 o 
  12  20  -4     3373.65     4846.03    987.50 o 
  14  20  -4      972.25      860.89    551.38 o 
  16  20  -4     2110.70     2140.54   1636.71 o 
  18  20  -4     1281.37     2010.19    507.28 o 
   2  22  -4    23327.41    23520.04    650.37 o 
   4  22  -4    34329.36    34551.87    767.95 o 
   6  22  -4    17375.26    16290.05    586.29 o 
   8  22  -4     4094.12     3506.02    385.75 o 
  10  22  -4      279.06       -0.52    285.45 o 
  12  22  -4     6417.18     8408.33   1271.10 o 
  14  22  -4     3896.65     3560.71    631.51 o 
  16  22  -4     1651.99     1865.03    595.73 o 
  18  22  -4     1862.05     1212.79    700.47 o 
   0  24  -4    21026.37    18908.23    827.67 o 
   2  24  -4    30401.72    30878.22    716.73 o 
   4  24  -4    10544.53    11218.42    393.23 o 
   6  24  -4    15131.45    15707.16    691.49 o 
   8  24  -4    32407.56    28901.17    981.73 o 
  10  24  -4    10654.38     9762.39    901.18 o 
  12  24  -4     1469.79     1505.67    444.62 o 
  14  24  -4     1280.24     1117.60    612.24 o 
  16  24  -4     1585.98     1500.72    543.29 o 
  18  24  -4      780.24      382.70    586.42 o 
   2  26  -4    19773.24    20012.25    792.31 o 
   4  26  -4    28009.63    27762.00    657.67 o 
   6  26  -4    16886.63    15406.87    594.90 o 
   8  26  -4     1368.03     1404.83    319.91 o 
  10  26  -4      385.85       84.96    381.22 o 
  12  26  -4     1430.45      650.33    473.27 o 
  14  26  -4     2550.17     1580.13    894.88 o 
  16  26  -4     2499.02     1754.91    705.38 o 
  18  26  -4     2077.16     1244.30    656.97 o 
   0  28  -4    62043.82    62085.11   2026.87 o 
   2  28  -4    24831.66    24730.34    628.71 o 
   4  28  -4      473.72      522.15    206.15 o 
   6  28  -4     4120.84     3432.51    480.99 o 
   8  28  -4     9738.95     9513.75    509.37 o 
  10  28  -4    15803.38    16253.23    803.16 o 
  12  28  -4     4822.70     5160.21    645.80 o 
  14  28  -4     2667.79     3209.22    823.48 o 
  16  28  -4      521.27      123.76    907.82 o 
  18  28  -4     1666.67     1425.36    830.32 o 
   2  30  -4    17145.59    17265.74    548.18 o 
   4  30  -4    15478.19    16141.17    454.25 o 
   6  30  -4    17967.48    17982.35    457.15 o 
   8  30  -4      569.78      508.99    285.38 o 
  10  30  -4     4406.72     3987.93    458.18 o 
  12  30  -4      194.43     1009.54    402.20 o 
  14  30  -4    10149.73    10540.82    924.74 o 
  16  30  -4     2424.07      819.07    782.21 o 
   0  32  -4     4418.63     4269.50    381.54 o 
   2  32  -4    19637.13    19999.17    700.89 o 
   4  32  -4     2085.37     2039.89    343.40 o 
   6  32  -4      185.28      257.42    192.49 o 
   8  32  -4     7408.38     7525.08    545.60 o 
  10  32  -4    24800.67    24093.21   1020.10 o 
  12  32  -4      219.57       90.45    423.40 o 
  14  32  -4     2753.98     1805.04   1277.94 o 
  16  32  -4      203.88      323.87    716.80 o 
   2  34  -4     1179.12     1828.58    289.60 o 
   4  34  -4      318.04      930.48    505.13 o 
   6  34  -4    18181.66    17571.97    640.13 o 
   8  34  -4     2730.06     4365.05   1087.46 o 
  10  34  -4     3470.76     4691.50    596.81 o 
  12  34  -4     1041.67     1346.75    845.76 o 
  14  34  -4     5800.79     6899.80    994.50 o 
  16  34  -4      350.30      633.10    576.92 o 
   0  36  -4     5739.65     5472.51    420.85 o 
   2  36  -4     7676.15     7759.62    390.14 o 
   4  36  -4      207.35     -272.31    282.13 o 
   6  36  -4      345.44      152.86    263.36 o 
   8  36  -4      706.95      550.98    376.07 o 
  10  36  -4    15285.48    15304.65   1048.85 o 
  12  36  -4     1468.24     1923.75    624.17 o 
  14  36  -4     1220.64     1193.44    847.85 o 
  16  36  -4      875.82      779.06    943.08 o 
   2  38  -4    10692.96    10404.87    617.86 o 
   4  38  -4     4654.25     4434.36    373.32 o 
   6  38  -4     6175.05     6332.54    694.76 o 
   8  38  -4      316.18      309.96    361.07 o 
  10  38  -4     1858.91     2649.23    542.73 o 
  12  38  -4      405.67      133.60    477.75 o 
  14  38  -4     4337.39     7344.30   1700.46 o 
   0  40  -4     2424.16     3004.75    418.30 o 
   2  40  -4    16314.68    15949.00    540.35 o 
   4  40  -4      778.41     1059.87    227.93 o 
   6  40  -4     2398.50     2236.70    379.48 o 
   8  40  -4     1713.40     1025.14    484.52 o 
  10  40  -4     9507.71    10276.23    865.49 o 
  12  40  -4      333.17       71.77    405.04 o 
  14  40  -4     1541.86     1297.12    725.15 o 
   2  42  -4     8481.63     8031.99    643.33 o 
   4  42  -4      202.72      506.99    314.49 o 
   6  42  -4    12031.12    12173.52    577.80 o 
   8  42  -4     1261.94      557.74    494.91 o 
  10  42  -4      142.18     -245.63    724.01 o 
  12  42  -4      462.50      243.04    591.70 o 
   0  44  -4      451.31      148.18    693.14 o 
   2  44  -4    13648.55    13070.51    589.92 o 
   4  44  -4      367.58     -273.38    273.38 o 
   6  44  -4     1541.05     2018.07    371.02 o 
   8  44  -4     1498.04      769.36    600.71 o 
  10  44  -4     9484.65    10043.13    742.61 o 
  12  44  -4      402.62      -57.81    645.10 o 
   2  46  -4     4983.16     5371.15    663.75 o 
   4  46  -4      611.42      331.15    297.84 o 
   6  46  -4     7654.12     6150.02   1165.06 o 
   8  46  -4      186.12      -40.94    428.90 o 
  10  46  -4      711.13      762.82    438.87 o 
   0  48  -4      307.40      564.59    467.83 o 
   2  48  -4     7203.38     6980.96    548.44 o 
   4  48  -4      418.76      145.33    433.45 o 
   6  48  -4      747.90      603.42    258.96 o 
   8  48  -4      430.73     1315.72    463.54 o 
  10  48  -4     7048.79     7033.41   1190.57 o 
   2  50  -4      949.44      533.52    368.76 o 
   4  50  -4     2367.45     2648.12    439.76 o 
   6  50  -4     7716.87     8081.67    791.83 o 
   8  50  -4      288.63     1323.20    532.00 o 
   0  52  -4     2463.19     2656.49    656.54 o 
   2  52  -4     5316.67     5270.62    791.56 o 
   4  52  -4       11.00     -433.88    433.88 o 
   6  52  -4     1190.56      867.61    503.85 o 
   2  54  -4     1111.95      909.36    401.19 o 
   4  54  -4     3488.99     4094.38    568.89 o 
   0  56  -4     1770.15     1749.47    984.08 o 
   3   1  -3   122691.55   123135.50   3662.93 o 
   5   1  -3    18184.55    17994.58    453.87 o 
   7   1  -3    44259.54    42759.14    911.00 o 
   9   1  -3    29363.57    28940.04    777.69 o 
  11   1  -3    13170.60    13674.20    817.60 o 
  13   1  -3     3405.92     3342.14    710.20 o 
  15   1  -3     2825.52     3901.02    622.08 o 
  17   1  -3     5718.46     5506.83    588.27 o 
  19   1  -3     1581.06     1151.99    183.34 o 
  21   1  -3      261.33      142.68    259.53 o 
   1   3  -3   127142.49   131149.02   5494.44 o 
   3   3  -3    27828.12    25863.41    525.25 o 
   5   3  -3    49751.74    49863.85   1016.41 o 
   7   3  -3    36810.28    35113.73    790.94 o 
   9   3  -3    14709.17    15531.53    804.84 o 
  11   3  -3     9187.99     9742.99    286.29 o 
  13   3  -3    21494.47    19534.08    671.49 o 
  15   3  -3     2897.11     3213.35    197.64 o 
  17   3  -3     3946.05     3957.52    333.56 o 
  19   3  -3      708.84      454.75    207.50 o 
  21   3  -3     1296.60      519.62    312.21 o 
   1   5  -3    78855.17    81784.04   2887.39 o 
   3   5  -3    28901.98    28429.36    682.25 o 
   5   5  -3    68025.27    67109.50   2654.35 o 
   7   5  -3     8022.32     7805.09    575.81 o 
   9   5  -3    58873.29    56440.61   1006.11 o 
  11   5  -3    24088.46    22436.07    468.53 o 
  13   5  -3     5386.54     5123.29    235.75 o 
  15   5  -3     3372.45     2496.25    446.29 o 
  17   5  -3     6827.40     6135.38    550.40 o 
  19   5  -3      625.13      334.82    191.10 o 
  21   5  -3     1348.98      312.93    605.43 o 
   1   7  -3    74109.32    76080.83   1983.62 o 
   3   7  -3    29109.15    29505.91    696.55 o 
   5   7  -3    71509.01    67859.13   2384.23 o 
   7   7  -3    19750.33    19548.75    799.37 o 
   9   7  -3    16937.31    15558.90    529.51 o 
  11   7  -3     7812.23     7012.75    394.90 o 
  13   7  -3    17936.07    16678.43    522.88 o 
  15   7  -3     5714.89     5553.19    427.11 o 
  17   7  -3     3012.60     1895.19    174.67 o 
  19   7  -3     3915.12     3361.88    359.11 o 
  21   7  -3      821.20       83.42    524.15 o 
   1   9  -3    96901.72    99023.98   1921.43 o 
   3   9  -3    31747.68    31987.93   1066.28 o 
   5   9  -3    32341.29    32524.13   1328.48 o 
   7   9  -3     9723.50     7985.86    447.81 o 
   9   9  -3    35415.96    27549.29   3570.61 o 
  11   9  -3     9642.85     9421.59    364.24 o 
  13   9  -3     3576.02     3051.46    430.06 o 
  15   9  -3     3581.72     3279.66    252.51 o 
  17   9  -3     9882.38     9289.91    811.58 o 
  19   9  -3     1704.53     1664.02    339.06 o 
  21   9  -3      777.42      464.73    567.04 o 
   1  11  -3    45902.91    45058.67    802.59 o 
   3  11  -3    43909.66    41187.75    856.75 o 
   5  11  -3    19459.82    18787.92    575.99 o 
   7  11  -3    19639.97    18679.19   1858.82 o 
   9  11  -3     2720.60     3011.28    476.05 o 
  11  11  -3    13958.25    13498.43    822.74 o 
  13  11  -3    10554.37    10013.13    639.12 o 
  15  11  -3      350.42       57.33    183.00 o 
  17  11  -3     2695.09     1772.28    331.21 o 
  19  11  -3     9781.45     7598.75    893.85 o 
  21  11  -3     1757.33     1887.53    537.20 o 
   1  13  -3    39985.61    40226.72    671.47 o 
   3  13  -3    41927.23    40459.82    888.76 o 
   5  13  -3     9310.23     8633.84    358.10 o 
   7  13  -3     9436.90     8800.75    577.46 o 
   9  13  -3    45329.61    45273.62   1829.07 o 
  11  13  -3    12050.83    11970.30    398.82 o 
  13  13  -3     1002.28     1035.80    226.74 o 
  15  13  -3     7964.86     7135.94    427.29 o 
  17  13  -3     9343.91     9158.30    863.58 o 
  19  13  -3      109.25      402.88    605.57 o 
  21  13  -3      972.65     1387.65    509.91 o 
   1  15  -3    40647.06    39706.10    722.19 o 
   3  15  -3     8689.16     8852.99    371.39 o 
   5  15  -3    20277.76    20832.71    553.38 o 
   7  15  -3    24293.88    22140.47    906.59 o 
   9  15  -3     2306.67     2420.97    493.04 o 
  11  15  -3    18251.73    16676.41    829.64 o 
  13  15  -3    16930.36    15872.82    722.16 o 
  15  15  -3     3112.41     3262.24    350.12 o 
  17  15  -3      325.16      589.45    204.08 o 
  19  15  -3     3251.79     4115.90   1899.82 o 
  21  15  -3     3479.76     5045.87   2238.10 o 
   1  17  -3    35952.61    35839.78    624.23 o 
   3  17  -3    20183.53    19912.13    385.05 o 
   5  17  -3    14298.07    13698.03    609.88 o 
   7  17  -3     7220.97     7242.62    539.30 o 
   9  17  -3    39217.99    37352.67   2052.05 o 
  11  17  -3    14443.99    13264.38    760.89 o 
  13  17  -3      330.19      356.60    249.89 o 
  15  17  -3     3276.36     3255.71    373.04 o 
  17  17  -3     5478.07     5898.92    340.70 o 
  19  17  -3      130.33      287.90    429.77 o 
  21  17  -3     1325.74     2017.85    656.05 o 
   1  19  -3    33780.17    32875.16    619.99 o 
   3  19  -3    15064.71    15250.41    368.39 o 
   5  19  -3    17731.37    17122.23    339.25 o 
   7  19  -3    33734.39    35364.71   1529.75 o 
   9  19  -3     1863.36     2043.81    500.38 o 
  11  19  -3     9677.45     9056.04    772.79 o 
  13  19  -3    12378.55    13929.75    969.15 o 
  15  19  -3     4643.80     4646.60    481.72 o 
  17  19  -3     1296.14     1499.15    326.57 o 
  19  19  -3     4821.34     4287.69    764.32 o 
   1  21  -3    11259.77    11999.72    315.95 o 
   3  21  -3    57968.19    57835.59   1202.41 o 
   5  21  -3    12672.84    12892.76    436.28 o 
   7  21  -3      461.69      719.42    314.00 o 
   9  21  -3    36866.57    36439.28   1482.23 o 
  11  21  -3    21109.08    19989.25   1021.95 o 
  13  21  -3      989.36      801.64    687.78 o 
  15  21  -3     2006.61     1860.24    454.57 o 
  17  21  -3     8655.89     7503.77    523.54 o 
  19  21  -3      186.30      368.63    482.74 o 
   1  23  -3    53444.23    50871.19   1012.23 o 
   3  23  -3     1431.50     2261.37    413.61 o 
   5  23  -3    16359.98    17349.41    487.07 o 
   7  23  -3    25616.44    25119.44   1101.41 o 
   9  23  -3     3213.85     4586.51    636.48 o 
  11  23  -3     7380.39     7939.26   1380.44 o 
  13  23  -3    20131.87    22281.93   1324.58 o 
  15  23  -3     4350.90     5207.08   1633.30 o 
  17  23  -3      371.78      624.38    331.23 o 
  19  23  -3     3471.29     2941.67   2135.59 o 
   1  25  -3    25124.51    24695.11    770.30 o 
   3  25  -3    24114.03    22693.54    506.28 o 
   5  25  -3    28068.16    27475.29    678.02 o 
   7  25  -3     9154.96     7571.17    409.57 o 
   9  25  -3    22890.45    23662.80   1795.31 o 
  11  25  -3    21371.23    20395.58   1242.60 o 
  13  25  -3     1154.97     1415.84    484.19 o 
  15  25  -3      645.18      137.74    836.05 o 
  17  25  -3     6537.17     6077.64    958.83 o 
  19  25  -3      254.66      537.70    723.64 o 
   1  27  -3    38114.13    37668.91    861.12 o 
   3  27  -3     2025.69     1897.45    229.72 o 
   5  27  -3    11326.29    11287.78    479.92 o 
   7  27  -3    40237.87    38191.81   1344.44 o 
   9  27  -3    12506.59    13155.13    663.50 o 
  11  27  -3      687.70      509.66    491.30 o 
  13  27  -3     3512.37     4372.08   1011.41 o 
  15  27  -3     1498.96     2014.55    990.91 o 
  17  27  -3      467.90      265.73    651.87 o 
  19  27  -3     2091.08     2177.12   1063.22 o 
   1  29  -3    29358.38    26925.63    698.79 o 
   3  29  -3    18958.28    18370.55    451.52 o 
   5  29  -3    21978.41    22163.06    725.68 o 
   7  29  -3     7798.47     8463.30    793.05 o 
   9  29  -3    18852.05    15867.04   1522.46 o 
  11  29  -3     3213.02     2895.18    481.58 o 
  13  29  -3     1163.55     1040.65    588.69 o 
  15  29  -3     4224.99     3863.91    658.53 o 
  17  29  -3     4629.42     3937.15   2504.62 o 
  19  29  -3      161.92     -116.31    963.79 o 
   1  31  -3    17831.72    17225.58    480.52 o 
   3  31  -3     2642.60     2640.37    382.40 o 
   5  31  -3    11486.39    11777.87    436.18 o 
   7  31  -3    17955.69    17696.12    437.39 o 
   9  31  -3      292.07       57.88    294.18 o 
  11  31  -3     2104.99     1570.61    476.49 o 
  13  31  -3     7271.28     8272.82    957.21 o 
  15  31  -3     2064.68     1616.27    806.40 o 
  17  31  -3     2127.99     1057.80    848.35 o 
   1  33  -3    11942.79    11670.95    444.92 o 
   3  33  -3    29276.83    26534.88    821.65 o 
   5  33  -3     4487.30     5070.06    315.69 o 
   7  33  -3     2258.14     2317.65    415.79 o 
   9  33  -3    23264.63    20732.78   1425.68 o 
  11  33  -3     3111.56     4982.26   1040.64 o 
  13  33  -3     3042.47     2418.05    712.11 o 
  15  33  -3      715.92      891.35    542.84 o 
  17  33  -3     5202.71     5776.16   1076.93 o 
   1  35  -3     4482.76     5434.71    321.62 o 
   3  35  -3    11768.24    11814.04    532.80 o 
   5  35  -3    35585.18    35022.90    833.25 o 
   7  35  -3     6143.12     6107.48    359.20 o 
   9  35  -3     8651.51     7716.24    559.51 o 
  11  35  -3     2749.68     2659.82    663.31 o 
  13  35  -3     8565.64    11186.89   1091.76 o 
  15  35  -3      568.98      204.06    685.41 o 
  17  35  -3     1460.88     1405.56    693.12 o 
   1  37  -3     9620.59    10068.34    502.03 o 
   3  37  -3     3738.53     4040.34    523.12 o 
   5  37  -3     9505.29     9348.43    623.28 o 
   7  37  -3    21150.72    18480.72    810.99 o 
   9  37  -3    12500.13    11260.52    703.29 o 
  11  37  -3     1053.44     1636.66    537.50 o 
  13  37  -3     2572.00     3470.05    871.32 o 
  15  37  -3     1991.01     1930.13   1141.26 o 
   1  39  -3    14562.38    13832.65    866.06 o 
   3  39  -3     1948.98     2928.01    575.03 o 
   5  39  -3     5457.78     5643.27    654.15 o 
   7  39  -3     4507.18     4454.22    376.69 o 
   9  39  -3     6799.85     6088.10    815.55 o 
  11  39  -3     2010.89     2793.62    513.18 o 
  13  39  -3     2648.68     1832.03    676.55 o 
  15  39  -3     2506.52     2447.89   1303.54 o 
   1  41  -3    18034.99    16754.48    612.77 o 
   3  41  -3     4681.00     4847.16    342.51 o 
   5  41  -3     6183.74     5988.87    468.57 o 
   7  41  -3     2542.02     2752.61    337.43 o 
   9  41  -3     4535.54     4220.58    352.09 o 
  11  41  -3     1589.17     2747.62    657.10 o 
  13  41  -3     2335.81     2980.52    578.24 o 
  15  41  -3     1726.63     1878.49    697.95 o 
   1  43  -3     2909.05     2429.50    313.29 o 
   3  43  -3      898.68      877.88    241.26 o 
   5  43  -3     8003.17     8311.32    685.41 o 
   7  43  -3    13890.13    12731.59   1685.91 o 
   9  43  -3     4339.35     3294.26    495.42 o 
  11  43  -3      800.76     1409.67    501.69 o 
  13  43  -3     1318.45     1742.63    651.84 o 
   1  45  -3     6608.06     5937.26    508.65 o 
   3  45  -3    11211.74    10303.91    482.10 o 
   5  45  -3    10832.37    11072.72    617.41 o 
   7  45  -3     1582.29     2242.90    442.70 o 
   9  45  -3     5545.80     4377.34    789.58 o 
  11  45  -3     2479.99     2369.57    545.47 o 
  13  45  -3     2514.94     2819.35    941.40 o 
   1  47  -3     5930.16     6376.50    461.01 o 
   3  47  -3     6495.34     6451.11    513.94 o 
   5  47  -3     6863.74     6936.40    523.12 o 
   7  47  -3     3551.69     4111.96    547.87 o 
   9  47  -3     7508.00     9494.49   1157.94 o 
  11  47  -3     2313.49     2666.52    544.30 o 
  13  47  -3      769.96      806.60    627.66 o 
   1  49  -3    10382.30     9370.52    576.20 o 
   3  49  -3     3096.74     3683.82    402.86 o 
   5  49  -3     2165.47     1355.04    368.01 o 
   7  49  -3     7037.00     8127.65    856.07 o 
   9  49  -3     1675.61      964.61    624.07 o 
  11  49  -3      234.04     -451.03    451.03 o 
   1  51  -3     1709.85     1267.06    363.91 o 
   3  51  -3     7072.83     6686.17    564.74 o 
   5  51  -3     4149.01     4916.30    896.49 o 
   7  51  -3     1315.53      643.39    579.61 o 
   9  51  -3      866.13     1813.15    535.94 o 
   1  53  -3    11096.12    11866.79    645.33 o 
   3  53  -3      405.29     1732.24    839.53 o 
   5  53  -3       96.60      660.50    295.58 o 
   7  53  -3     5839.62     4078.05    774.10 o 
   9  53  -3     2997.06     3316.60    660.28 o 
   1  55  -3      295.12      372.88    419.16 o 
   3  55  -3     4757.84     4893.07    487.26 o 
   5  55  -3     2649.05     1668.39    558.42 o 
   7  55  -3     1039.18      663.43    592.82 o 
   1  57  -3     2676.59     1286.75    535.87 o 
   3  57  -3       36.56       87.88    313.14 o 
   2   0  -2   479838.63   540319.31  30550.84 o 
   6   0  -2    60557.05    56321.85   1517.12 o 
  10   0  -2    39281.88    41289.10   1352.42 o 
  14   0  -2    15572.76    15268.35   1503.45 o 
  18   0  -2    17237.53    16937.15    810.36 o 
  22   0  -2      343.69      333.72    287.78 o 
   0   2  -2   344768.63   388813.66  26166.93 o 
   2   2  -2   153749.59   165904.11   4452.10 o 
   4   2  -2    35202.19    32626.96   1942.95 o 
   6   2  -2      745.70      894.84    140.11 o 
   8   2  -2     3382.27     3214.56    304.79 o 
  10   2  -2   108060.17   106173.70   2457.09 o 
  12   2  -2     1727.00     1833.64    272.87 o 
  14   2  -2     7128.55     7107.78    404.42 o 
  16   2  -2      290.71      784.72    235.89 o 
  18   2  -2     5128.45     5459.63    382.63 o 
  20   2  -2       22.56       85.33    267.52 o 
  22   2  -2     3723.39     3619.39    729.77 o 
   2   4  -2    54761.70    62940.70   1106.92 o 
   4   4  -2    53409.77    53805.52   1529.01 o 
   6   4  -2    77476.01    76937.59   1203.99 o 
   8   4  -2     4185.14     4822.17    256.21 o 
  10   4  -2     3573.18     3092.20    237.76 o 
  12   4  -2     1854.86     2935.81    441.90 o 
  14   4  -2     9885.86    10233.88    582.60 o 
  16   4  -2      551.48      387.00    236.55 o 
  18   4  -2    14420.85    16177.59    547.33 o 
  20   4  -2      210.36      526.21    208.72 o 
  22   4  -2      945.04      516.75    391.44 o 
   0   6  -2    71752.30    72567.35   1590.92 o 
   2   6  -2    49829.61    47963.56    885.90 o 
   4   6  -2     5678.94     6163.19    823.48 o 
   6   6  -2     8378.16     7678.20    905.40 o 
   8   6  -2     8385.05     9374.25    262.86 o 
  10   6  -2    42075.05    39981.99    762.36 o 
  12   6  -2     1235.81     1832.07    225.46 o 
  14   6  -2     2894.03     3309.46    335.36 o 
  16   6  -2      731.02      557.84    241.67 o 
  18   6  -2     4389.12     4664.05    362.39 o 
  20   6  -2      216.80      281.51    224.99 o 
  22   6  -2     5822.54     6090.07    534.55 o 
   2   8  -2     5709.38     5484.96    401.72 o 
   4   8  -2    51684.99    52484.58   1338.64 o 
   6   8  -2    30310.38    27201.77    683.88 o 
   8   8  -2     9867.22    10523.02    503.39 o 
  10   8  -2    21192.03    21977.80    448.08 o 
  12   8  -2      454.00     1427.43    634.00 o 
  14   8  -2    20795.41    20354.25    576.33 o 
  16   8  -2       60.38     -247.49    247.49 o 
  18   8  -2    15003.09    14778.27    545.69 o 
  20   8  -2      552.16      102.77    219.78 o 
  22   8  -2      585.44      307.45    394.28 o 
   0  10  -2    31439.83    33946.10    996.54 o 
   2  10  -2    72546.77    71060.51   1285.72 o 
   4  10  -2     9209.51    10389.13    796.10 o 
   6  10  -2     3354.12     3534.93    428.03 o 
   8  10  -2     1233.33     1201.30    190.41 o 
  10  10  -2    33965.81    35320.16    668.80 o 
  12  10  -2    14940.30    13895.88    360.02 o 
  14  10  -2    32186.40    30779.07    763.13 o 
  16  10  -2     4736.42     5479.84    772.34 o 
  18  10  -2    12815.16    12392.71    457.59 o 
  20  10  -2      669.30      642.74    295.92 o 
  22  10  -2     5301.68     5274.33    638.14 o 
   2  12  -2     8108.90     8567.66    210.11 o 
   4  12  -2       86.27      116.72     57.75 o 
   6  12  -2    76303.77    74214.38   1820.94 o 
   8  12  -2    20769.10    21068.07    602.10 o 
  10  12  -2    26235.12    26119.81    437.95 o 
  12  12  -2      463.09      368.20    284.08 o 
  14  12  -2     5386.87     6223.72    653.41 o 
  16  12  -2    19101.91    20792.22    608.85 o 
  18  12  -2    18902.08    18609.43    638.90 o 
  20  12  -2      261.08      345.03    306.42 o 
  22  12  -2      125.78     -457.39    557.21 o 
   0  14  -2     3917.63     5345.04    723.45 o 
   2  14  -2    25752.02    23606.33    561.83 o 
   4  14  -2    60242.68    63540.70   1159.12 o 
   6  14  -2    22644.16    26325.93    886.29 o 
   8  14  -2    22084.19    24016.90    638.20 o 
  10  14  -2    61845.51    60878.64    977.75 o 
  12  14  -2    18334.06    18526.04    349.82 o 
  14  14  -2     5363.62     5909.32    378.40 o 
  16  14  -2      476.29      327.14    153.88 o 
  18  14  -2     1757.48     2482.89    260.17 o 
  20  14  -2     2126.56     1571.65    418.39 o 
   2  16  -2    28950.55    31656.41    532.64 o 
   4  16  -2     3301.62     3035.06    164.80 o 
   6  16  -2    27245.78    23366.54    377.46 o 
   8  16  -2    31153.94    34753.51    902.80 o 
  10  16  -2    14783.96    14924.91    253.51 o 
  12  16  -2      801.80      819.46    115.43 o 
  14  16  -2     7143.10     7791.92    501.48 o 
  16  16  -2    10071.00     9568.70    398.72 o 
  18  16  -2     7364.23     7329.16    808.05 o 
  20  16  -2      292.64     -330.51    398.46 o 
   0  18  -2    82676.38    82191.90   2119.54 o 
   2  18  -2    55346.78    55007.55    926.19 o 
   4  18  -2      578.98      637.77    148.60 o 
   6  18  -2    13466.57    13588.14    309.37 o 
   8  18  -2     2364.94     2090.12    291.23 o 
  10  18  -2    16682.13    16550.48    561.18 o 
  12  18  -2    17721.17    17054.03    412.45 o 
  14  18  -2     5184.07     4884.04    191.79 o 
  16  18  -2       83.91      110.77    131.60 o 
  18  18  -2     4364.38     4635.30    281.45 o 
  20  18  -2     2512.50     2407.35   1028.85 o 
   2  20  -2    26851.69    25487.02    538.81 o 
   4  20  -2    60348.84    60559.38   1251.77 o 
   6  20  -2    15593.02    15796.59    380.10 o 
   8  20  -2     6587.43     6118.77    250.56 o 
  10  20  -2     1188.72     1135.97    135.84 o 
  12  20  -2     1904.07     2060.85    303.90 o 
  14  20  -2     7405.67     7417.23    427.36 o 
  16  20  -2     7179.18     6981.10    201.23 o 
  18  20  -2     6475.03     5686.33    625.10 o 
  20  20  -2      217.97     -253.70    454.36 o 
   0  22  -2   140975.89   149056.19   4580.65 o 
   2  22  -2    17018.88    17100.87    434.40 o 
   4  22  -2     2410.80     2205.41    207.35 o 
   6  22  -2    10425.73    11036.27    505.16 o 
   8  22  -2    27971.12    26714.61    904.03 o 
  10  22  -2    12267.44    12831.55    335.67 o 
  12  22  -2    19150.89    19930.08    743.28 o 
  14  22  -2     5461.20     5469.70    586.77 o 
  16  22  -2     2022.44     2059.03    255.79 o 
  18  22  -2     4515.87     4332.64   1330.48 o 
  20  22  -2     3282.62     1544.26    848.82 o 
   2  24  -2    13125.16    14448.89    348.21 o 
   4  24  -2    26908.34    26902.67    584.12 o 
   6  24  -2    22820.73    23183.78    606.28 o 
   8  24  -2    15496.27    16130.80    648.88 o 
  10  24  -2      820.23      777.73    111.85 o 
  12  24  -2     9104.01     7970.50    359.68 o 
  14  24  -2     2733.82     3238.87    459.20 o 
  16  24  -2     5036.08     5492.45    426.24 o 
  18  24  -2     2910.26     2189.47   1017.01 o 
  20  24  -2      937.14      122.79    512.27 o 
   0  26  -2    63867.00    59994.03   1837.84 o 
   2  26  -2    14628.44    14396.33    405.43 o 
   4  26  -2     1767.40     1989.14    190.03 o 
   6  26  -2     2475.33     3050.59    278.77 o 
   8  26  -2    30746.20    30030.96    740.16 o 
  10  26  -2     9239.47     8518.61    372.09 o 
  12  26  -2     6972.03     6958.85    724.99 o 
  14  26  -2     5259.16     4907.44    198.79 o 
  16  26  -2     1171.42     1290.78    235.00 o 
  18  26  -2     4334.45     3302.97    472.47 o 
  20  26  -2     1502.95      606.36    474.60 o 
   2  28  -2     6351.76     7287.29    380.50 o 
   4  28  -2    43466.39    42535.95   1037.26 o 
   6  28  -2    11306.06    11113.21    469.52 o 
   8  28  -2     9309.51     9752.36    430.93 o 
  10  28  -2     9437.02     8833.68    226.22 o 
  12  28  -2     5573.29     5307.78    202.74 o 
  14  28  -2     5871.24     4960.66    423.24 o 
  16  28  -2     4537.85     4351.65   1074.02 o 
  18  28  -2     2222.03      717.29    463.58 o 
  20  28  -2      291.31      676.55    656.05 o 
   0  30  -2    77172.94    76315.41   2389.26 o 
   2  30  -2    15845.96    15509.94    495.38 o 
   4  30  -2     3725.04     4187.68    537.16 o 
   6  30  -2     1222.28     1157.71    281.58 o 
   8  30  -2    12660.27    12687.65    427.93 o 
  10  30  -2     7303.59     6954.50    554.94 o 
  12  30  -2    24733.49    23122.70    804.03 o 
  14  30  -2     4024.86     3559.41    308.74 o 
  16  30  -2     1274.52     1341.12    639.87 o 
  18  30  -2     1347.44      601.89    488.18 o 
   2  32  -2       34.17       93.60    209.34 o 
   4  32  -2    36618.84    35090.43    858.31 o 
   6  32  -2     4669.97     5441.24    315.17 o 
   8  32  -2    23357.51    22441.33    609.36 o 
  10  32  -2      108.67       69.01    155.76 o 
  12  32  -2     2601.41     2809.61    230.90 o 
  14  32  -2       84.05       74.32    340.30 o 
  16  32  -2     9551.75    10269.05   1209.73 o 
  18  32  -2     1382.84     1186.96    659.91 o 
   0  34  -2    60622.80    60950.59   1970.12 o 
   2  34  -2      373.70        3.82    218.90 o 
   4  34  -2     8725.83     8152.61    408.52 o 
   6  34  -2     1160.88     1415.83    373.84 o 
   8  34  -2    15699.99    14899.03    558.55 o 
  10  34  -2     1748.00     1515.03    240.76 o 
  12  34  -2    15045.27    14805.67    832.69 o 
  14  34  -2      163.86      135.94    222.71 o 
  16  34  -2      685.74     1035.41    572.24 o 
  18  34  -2       15.53     -929.82   1206.18 o 
   2  36  -2     6173.98     6273.44    360.13 o 
   4  36  -2     7317.69     8125.04    542.41 o 
   6  36  -2     2697.39     2882.30    377.26 o 
   8  36  -2    22162.33    20941.20    722.56 o 
  10  36  -2      993.41      972.94    182.40 o 
  12  36  -2     4496.65     4632.31    474.59 o 
  14  36  -2       62.88      115.00    504.91 o 
  16  36  -2     5841.29     6790.67    928.88 o 
  18  36  -2      636.10      768.81    812.33 o 
   0  38  -2    53261.65    51587.44   1756.81 o 
   2  38  -2     5886.17     6483.74    387.86 o 
   4  38  -2     1161.36     1537.00    298.94 o 
   6  38  -2    10655.17    11301.21    462.37 o 
   8  38  -2     2128.55     2362.29    424.15 o 
  10  38  -2       98.22      288.04    292.96 o 
  12  38  -2    16467.35    14652.76    467.84 o 
  14  38  -2       22.88     -553.16    554.70 o 
  16  38  -2      492.71       29.36    585.92 o 
   2  40  -2      837.28      760.44    375.63 o 
   4  40  -2    16957.80    16437.27    535.06 o 
   6  40  -2      418.26      539.95    254.04 o 
   8  40  -2    13525.28    14371.03    533.36 o 
  10  40  -2       66.16      217.83    406.39 o 
  12  40  -2     4807.36     5288.79    494.84 o 
  14  40  -2       49.90      230.94    994.33 o 
  16  40  -2     8031.91    11274.29   1804.00 o 
   0  42  -2    20622.36    20581.90    862.47 o 
   2  42  -2       91.83      277.51    445.81 o 
   4  42  -2     7014.25     8627.17    787.48 o 
   6  42  -2      791.89      703.22    273.44 o 
   8  42  -2    11267.07    11475.13    991.32 o 
  10  42  -2      500.95     1291.18    470.51 o 
  12  42  -2    17476.66    15705.04   1212.25 o 
  14  42  -2       29.59      475.50    666.30 o 
  16  42  -2     1042.39     1109.55   1207.95 o 
   2  44  -2     1774.14     2471.50    355.56 o 
   4  44  -2    14371.02    14719.03    565.12 o 
   6  44  -2      515.46     -169.43    255.71 o 
   8  44  -2    13143.97    12527.49    678.63 o 
  10  44  -2     1718.66     1729.31    261.30 o 
  12  44  -2     2324.36     2960.81    549.26 o 
  14  44  -2       21.77     -505.70    505.70 o 
   0  46  -2    32098.99    33712.20   1377.84 o 
   2  46  -2     2299.01     1544.89    356.00 o 
   4  46  -2     2196.94     1366.80    314.25 o 
   6  46  -2     3611.50     3187.48    313.95 o 
   8  46  -2    10200.86     9472.10    972.58 o 
  10  46  -2      496.93      557.33    433.13 o 
  12  46  -2     7378.60     8189.88    918.81 o 
  14  46  -2      305.62     -347.45    491.38 o 
   2  48  -2     1514.63     1305.09    295.79 o 
   4  48  -2    12921.12    13967.34    728.90 o 
   6  48  -2     2671.66     3288.71    338.73 o 
   8  48  -2     3866.47     4369.69    481.60 o 
  10  48  -2      427.60       44.16    345.62 o 
  12  48  -2     1520.20     4142.44   1187.39 o 
   0  50  -2    24821.80    22628.55   1289.22 o 
   2  50  -2     1018.61      960.29    291.80 o 
   4  50  -2      470.54      975.34    342.08 o 
   6  50  -2      234.99      257.53    290.34 o 
   8  50  -2     8654.89     9345.06    502.04 o 
  10  50  -2       91.89      416.76    356.41 o 
  12  50  -2     1942.52     1909.48    618.24 o 
   2  52  -2      120.90      831.25    278.74 o 
   4  52  -2    10194.87     9440.37    816.52 o 
   6  52  -2     3419.21     2704.79    407.35 o 
   8  52  -2     2489.04     2411.38    345.07 o 
  10  52  -2      573.79      262.01    559.24 o 
   0  54  -2    10036.05    11504.47   1072.26 o 
   2  54  -2      878.74      604.31    322.23 o 
   4  54  -2     1303.70     1225.24    345.44 o 
   6  54  -2        4.83     -231.18    347.99 o 
   8  54  -2     5220.98     6811.65   1111.02 o 
   2  56  -2       82.02     -308.13    369.62 o 
   4  56  -2     4546.86     5013.55    466.81 o 
   6  56  -2     3033.43     3060.26    446.67 o 
   8  56  -2     1710.56     1339.60    452.02 o 
   0  58  -2     5546.94     5358.18    694.55 o 
   2  58  -2      674.04      983.14    422.34 o 
   4  58  -2      617.23      779.67    347.60 o 
   6  58  -2       94.99     -249.87    488.62 o 
   2  60  -2      134.24     -189.24    708.34 o 
   1   1  -1    55372.21    55006.24   1422.22 o 
   3   1  -1    96146.07    94422.31   2474.84 o 
   5   1  -1    34018.87    33173.24    646.54 o 
   7   1  -1    80082.27    81155.19   1512.10 o 
   9   1  -1    11138.76    11801.44    349.45 o 
  11   1  -1    21750.35    21488.19    570.15 o 
  13   1  -1    11865.54    12434.66    420.69 o 
  15   1  -1     2041.30     2575.85    302.16 o 
  17   1  -1     7917.41     7952.69    443.77 o 
  19   1  -1     1688.77     2043.29    281.37 o 
  21   1  -1     1401.79     2544.31    759.27 o 
   1   3  -1    71563.67    68340.50   1030.38 o 
   3   3  -1    56027.02    50955.48   2285.73 o 
   5   3  -1    27762.43    26285.93    570.95 o 
   7   3  -1    81546.16    80193.70   3241.26 o 
   9   3  -1    12288.50    13389.57    419.21 o 
  11   3  -1    16104.81    16003.28    394.57 o 
  13   3  -1    11043.81    10337.51    567.17 o 
  15   3  -1     8448.64     8130.78    536.59 o 
  17   3  -1     9906.25    10214.07    564.22 o 
  19   3  -1     2058.22     3160.75    596.96 o 
  21   3  -1     2606.68     3051.71    542.23 o 
   1   5  -1    13679.93    14270.15    381.91 o 
   3   5  -1    70197.38    71099.02   1271.28 o 
   5   5  -1    26672.99    24780.66    398.85 o 
   7   5  -1    41863.33    43539.21    894.50 o 
   9   5  -1    47286.64    49592.73   1028.45 o 
  11   5  -1    35618.94    34505.13    693.08 o 
  13   5  -1     9684.80     9682.57    395.37 o 
  15   5  -1     5093.09     4717.33    372.85 o 
  17   5  -1     9458.63     8606.06    586.13 o 
  19   5  -1     2677.65     2855.72    385.35 o 
  21   5  -1     1988.97     2155.37    750.64 o 
   1   7  -1   127750.99   128783.09   2094.97 o 
   3   7  -1     2603.48     2573.31    162.41 o 
   5   7  -1    26993.29    26259.69    466.60 o 
   7   7  -1    86937.62    87964.01   1663.58 o 
   9   7  -1    10180.98     9976.73    265.91 o 
  11   7  -1     6066.00     5947.98    268.64 o 
  13   7  -1    17611.63    16943.17    481.99 o 
  15   7  -1    16772.02    17215.49    616.49 o 
  17   7  -1     9069.40     9489.42   1995.46 o 
  19   7  -1     3147.73     3520.11    390.42 o 
  21   7  -1     1759.10     1606.05    361.82 o 
   1   9  -1    56680.09    57632.28   1150.66 o 
   3   9  -1     8597.46     7864.42    198.83 o 
   5   9  -1    44643.38    43653.79    738.74 o 
   7   9  -1     2311.36     2251.39    140.82 o 
   9   9  -1    32020.59    29500.44    627.70 o 
  11   9  -1    13736.50    13204.46    708.22 o 
  13   9  -1     3389.35     4573.92    419.21 o 
  15   9  -1     7333.11     9180.16    652.00 o 
  17   9  -1    14800.04    14203.04    648.05 o 
  19   9  -1     4740.06     4849.32    463.57 o 
  21   9  -1     4000.57     3364.64    369.17 o 
   1  11  -1    49246.04    46479.94    819.57 o 
   3  11  -1     2341.61     2948.85    179.50 o 
   5  11  -1    29743.53    29565.14    581.70 o 
   7  11  -1    12394.88    11662.41    288.69 o 
   9  11  -1    12236.89    12639.96    377.00 o 
  11  11  -1    14575.93    14610.79    512.92 o 
  13  11  -1    14407.02    14786.57    437.39 o 
  15  11  -1     2773.29     3243.91    233.67 o 
  17  11  -1     8938.51     8755.14    531.93 o 
  19  11  -1    11583.28    11243.23    530.40 o 
  21  11  -1     2604.69     2957.32    302.60 o 
   1  13  -1    78599.87    78514.95   1439.56 o 
   3  13  -1    15195.00    16635.44    580.60 o 
   5  13  -1    14225.02    13818.88    288.06 o 
   7  13  -1    21631.76    21487.54    328.50 o 
   9  13  -1    57050.38    56710.71   1028.11 o 
  11  13  -1    14126.89    14194.07    477.15 o 
  13  13  -1     6864.82     6914.21    302.32 o 
  15  13  -1     5632.97     5076.09    348.75 o 
  17  13  -1    14997.05    15779.13    597.90 o 
  19  13  -1      219.69     -275.86    275.86 o 
  21  13  -1     1188.48      907.50    369.12 o 
   1  15  -1    51252.75    49225.88   1013.51 o 
   3  15  -1     2445.42     3051.78    186.44 o 
   5  15  -1    33725.39    32709.79    566.00 o 
   7  15  -1    28025.62    26512.57    420.88 o 
   9  15  -1     9605.15    10732.44    646.13 o 
  11  15  -1    13232.77    14183.69    399.72 o 
  13  15  -1    28317.24    28360.72    751.67 o 
  15  15  -1     3614.67     3481.61    305.78 o 
  17  15  -1      823.28     1679.02    582.34 o 
  19  15  -1     5819.97     6017.69    627.34 o 
  21  15  -1      873.27     1359.50    503.53 o 
   1  17  -1    29867.90    28004.10    512.28 o 
   3  17  -1    32781.18    30584.10    661.37 o 
   5  17  -1     3850.59     3145.45    403.70 o 
   7  17  -1     1005.51      884.54    100.16 o 
   9  17  -1    55555.90    55808.70   1088.73 o 
  11  17  -1    14802.07    13673.23    355.36 o 
  13  17  -1     1850.12     2614.98    422.30 o 
  15  17  -1     1251.98     1068.59    240.33 o 
  17  17  -1     8620.00     8710.60    416.28 o 
  19  17  -1      627.44      519.60    272.69 o 
  21  17  -1     1653.25     2401.23    685.17 o 
   1  19  -1    54491.52    52900.59   1015.88 o 
   3  19  -1      746.57      999.54    160.02 o 
   5  19  -1    29518.91    29929.15    629.49 o 
   7  19  -1    38994.89    38135.99    783.00 o 
   9  19  -1     3013.86     3101.71    205.28 o 
  11  19  -1     5117.86     5486.36    404.44 o 
  13  19  -1    20499.73    21019.36    553.65 o 
  15  19  -1      897.58      655.67    204.49 o 
  17  19  -1      568.24      145.12    215.27 o 
  19  19  -1     4104.03     3806.43    349.21 o 
  21  19  -1     1729.58     1093.46    449.85 o 
   1  21  -1   113409.12   117186.83   2361.06 o 
   3  21  -1    39003.71    38939.15    731.64 o 
   5  21  -1    38644.63    38794.21    916.54 o 
   7  21  -1      179.69      308.99    178.22 o 
   9  21  -1    49584.75    48404.97    913.37 o 
  11  21  -1    12602.22    12606.40    460.39 o 
  13  21  -1      440.48      793.61    166.88 o 
  15  21  -1     1663.03     1634.77    168.96 o 
  17  21  -1     6077.04     5467.18    335.17 o 
  19  21  -1      659.77      348.55    262.12 o 
  21  21  -1     1609.53     1077.58    436.57 o 
   1  23  -1   111377.81   110124.20   2135.78 o 
   3  23  -1    28434.03    29173.11    674.51 o 
   5  23  -1    24073.46    21831.24    455.11 o 
   7  23  -1    24915.14    23491.08    553.71 o 
   9  23  -1     8766.16     8439.00    366.74 o 
  11  23  -1     9279.43     8745.90    320.07 o 
  13  23  -1    16674.83    16895.40    564.27 o 
  15  23  -1     4376.19     3945.95    328.31 o 
  17  23  -1      526.78      554.62    243.59 o 
  19  23  -1     4409.81     4046.04    783.81 o 
  21  23  -1      929.50      698.72    462.87 o 
   1  25  -1    59511.11    57943.36   1048.46 o 
   3  25  -1    20833.70    18960.60    851.16 o 
   5  25  -1    29564.01    28811.48    797.07 o 
   7  25  -1     3186.97     3375.71    248.82 o 
   9  25  -1    48595.35    47347.27   1234.55 o 
  11  25  -1    28950.18    28868.20    593.65 o 
  13  25  -1     5741.30     6634.97    373.20 o 
  15  25  -1      412.32      604.50    154.93 o 
  17  25  -1     8162.71     8055.38    377.45 o 
  19  25  -1      433.81     -285.68    340.10 o 
  21  25  -1      927.72     1523.96    574.05 o 
   1  27  -1    52023.21    48747.82    948.40 o 
   3  27  -1     8287.54     8042.25    335.19 o 
   5  27  -1    19969.86    19573.53    561.15 o 
   7  27  -1    36015.29    34575.70   1076.75 o 
   9  27  -1    24240.90    22320.27    575.01 o 
  11  27  -1     5564.79     5796.02    270.98 o 
  13  27  -1     5381.80     4972.48    264.05 o 
  15  27  -1     1981.38     2116.07    277.90 o 
  17  27  -1     1120.75      464.14    354.62 o 
  19  27  -1     2473.84     1670.47    624.59 o 
   1  29  -1    11813.26    11974.70    377.13 o 
   3  29  -1    26432.96    24624.93    686.15 o 
   5  29  -1    18460.91    18715.19    584.22 o 
   7  29  -1     6130.29     6235.06    326.59 o 
   9  29  -1    12737.67    12922.54    559.37 o 
  11  29  -1     2460.38     3169.22    254.56 o 
  13  29  -1     2287.79     2139.59    241.31 o 
  15  29  -1      642.27      381.54    194.68 o 
  17  29  -1     8457.55     7164.23    843.29 o 
  19  29  -1      479.88      249.88    395.59 o 
   1  31  -1    23490.09    22193.85    536.70 o 
   3  31  -1      240.93      359.76    216.68 o 
   5  31  -1    10514.17    10308.72    667.35 o 
   7  31  -1    14247.80    14415.16    634.25 o 
   9  31  -1      484.39      411.55    433.46 o 
  11  31  -1     7228.34     7021.25    337.88 o 
  13  31  -1    15395.18    14417.64    486.67 o 
  15  31  -1     2560.48     3103.83    218.37 o 
  17  31  -1     1922.91     1125.98    246.91 o 
  19  31  -1     1886.77      846.88    508.19 o 
   1  33  -1    25171.69    25119.31    611.66 o 
   3  33  -1    21620.13    21506.78    652.69 o 
   5  33  -1     8729.56     8614.29    605.81 o 
   7  33  -1     2769.56     2798.07    337.34 o 
   9  33  -1    25524.21    25388.52    793.67 o 
  11  33  -1     6462.10     6372.24    390.52 o 
  13  33  -1     2623.01     2674.66    205.11 o 
  15  33  -1     3360.99     3811.11    472.69 o 
  17  33  -1     5034.16     5919.29    794.65 o 
  19  33  -1      430.87      613.45    496.87 o 
   1  35  -1     8568.26     9425.41    401.60 o 
   3  35  -1    14583.69    15094.52    654.23 o 
   5  35  -1    21477.52    21139.04    608.58 o 
   7  35  -1    16557.45    17777.90    702.31 o 
   9  35  -1     1105.74      629.20    345.24 o 
  11  35  -1     6399.60     7216.17    353.35 o 
  13  35  -1    13958.36    13801.75    659.20 o 
  15  35  -1     1797.48     2327.37    297.10 o 
  17  35  -1     1878.29     1984.73    746.71 o 
   1  37  -1    14038.42    14251.91    572.17 o 
   3  37  -1     5175.94     4276.93    774.24 o 
   5  37  -1    11076.17    10898.98    507.10 o 
   7  37  -1     6990.17     6645.09    494.78 o 
   9  37  -1    22248.10    21190.51    727.78 o 
  11  37  -1     7342.62     7402.97    422.39 o 
  13  37  -1     5119.66     5216.40    386.54 o 
  15  37  -1     3203.24     3376.43    476.42 o 
  17  37  -1     7400.03     6614.92    991.73 o 
   1  39  -1     3905.72     4427.64    385.17 o 
   3  39  -1     6439.86     6058.37    406.54 o 
   5  39  -1     4607.54     5369.63    410.21 o 
   7  39  -1     5064.13     5578.44    740.20 o 
   9  39  -1     9038.64     8553.46    453.03 o 
  11  39  -1     4735.03     3293.82   1081.15 o 
  13  39  -1     5139.44     5530.80    479.76 o 
  15  39  -1     2228.04     1781.70    444.30 o 
  17  39  -1     3147.44     3787.03    826.36 o 
   1  41  -1    12083.91    12769.50    626.64 o 
   3  41  -1     1388.70     1773.06    284.98 o 
   5  41  -1     2696.01     2792.04    321.44 o 
   7  41  -1      135.79      402.33    279.94 o 
   9  41  -1     9448.16     9871.06    589.67 o 
  11  41  -1     1673.56     2778.47    564.21 o 
  13  41  -1     3266.59     4163.19    426.40 o 
  15  41  -1     1723.67      146.89    668.16 o 
  17  41  -1     3744.40     4353.33   1230.10 o 
   1  43  -1     6994.73     7511.35    479.69 o 
   3  43  -1      234.73      -70.88    241.50 o 
   5  43  -1    14722.90    13393.30    558.86 o 
   7  43  -1     3630.46     3852.35    541.44 o 
   9  43  -1     6441.34     6748.86    462.07 o 
  11  43  -1     4841.71     6494.42    771.69 o 
  13  43  -1     5235.41     5542.58    740.82 o 
  15  43  -1     1894.39     3300.11   1315.52 o 
   1  45  -1    10453.95    10317.29    527.58 o 
   3  45  -1     8858.37     8978.40    450.14 o 
   5  45  -1     9486.10     9166.84    553.86 o 
   7  45  -1     4705.94     4070.15    397.33 o 
   9  45  -1     7439.66     7039.60    599.50 o 
  11  45  -1     1769.75     1643.52    341.01 o 
  13  45  -1     3449.48     3726.41    374.01 o 
  15  45  -1      710.37      552.41    683.14 o 
   1  47  -1    12340.39    12220.05    947.26 o 
   3  47  -1     9928.92     9748.18    568.82 o 
   5  47  -1    12823.80    12797.29    757.43 o 
   7  47  -1     4802.89     5472.03    642.19 o 
   9  47  -1     3991.21     4801.42    816.91 o 
  11  47  -1     4208.98     4932.51    611.40 o 
  13  47  -1     1798.17     1181.56    229.01 o 
   1  49  -1    11661.40    11571.04    541.91 o 
   3  49  -1     2224.37     2845.24    452.11 o 
   5  49  -1     3935.48     4529.11    666.25 o 
   7  49  -1     6966.33     6745.73    508.76 o 
   9  49  -1     2315.32     2335.63    387.46 o 
  11  49  -1      123.76      599.77    316.24 o 
  13  49  -1     1887.06     1757.95   1060.27 o 
   1  51  -1     3441.17     4354.85    641.29 o 
   3  51  -1     8659.46     8132.87    501.91 o 
   5  51  -1     4729.02     6053.00    502.66 o 
   7  51  -1      752.46      938.89    303.85 o 
   9  51  -1     1395.49     1161.49    498.03 o 
  11  51  -1     1248.48     1485.46    548.43 o 
   1  53  -1     9435.31     8447.19    610.73 o 
   3  53  -1      693.44      379.70    320.39 o 
   5  53  -1     1384.84     1568.47    396.03 o 
   7  53  -1     4606.31     4735.60    403.01 o 
   9  53  -1     3273.38     3638.04    624.38 o 
  11  53  -1     1427.28     1500.43    533.75 o 
   1  55  -1     1969.48     2285.47    490.52 o 
   3  55  -1     4003.29     5472.15    581.19 o 
   5  55  -1     2735.01     3693.83    424.91 o 
   7  55  -1      276.17      758.10    660.20 o 
   9  55  -1     4386.24     6167.01    724.99 o 
   1  57  -1     1692.51      859.91    432.45 o 
   3  57  -1       48.25      -36.96    352.06 o 
   5  57  -1     1911.29     3021.68    439.58 o 
   7  57  -1     2647.95     2600.99    531.53 o 
   1  59  -1     1728.84     1910.00    433.46 o 
   3  59  -1     1181.28     1680.21    374.10 o 
   5  59  -1      869.04      866.22    391.84 o 
   1  61  -1     2571.48     3054.08    597.60 o 
   4   0   0   334734.22   400745.50  19350.51 o 
   8   0   0   249321.06   247951.20   9911.83 o 
  12   0   0    16908.32    18169.96   1055.83 o 
  16   0   0     1376.24     2722.17    471.54 o 
  20   0   0     3222.53     3612.72    553.52 o 
   4   2   0   732161.88   845031.31  43679.68 o 
   6   2   0    54622.55    62135.79   1125.39 o 
   8   2   0    25407.01    25253.46    497.03 o 
  10   2   0     4080.99     4002.74    244.57 o 
  12   2   0    34518.55    36029.30    769.62 o 
  14   2   0     1223.98     1293.83    339.66 o 
  16   2   0     5390.95     5865.07    579.53 o 
  18   2   0      203.91      302.72    223.84 o 
  20   2   0     2772.10     3216.11    339.83 o 
  22   2   0       63.34      470.18    302.82 o 
   4   4   0    17572.43    18346.67    361.97 o 
   6   4   0    93205.69   104851.44   2127.03 o 
   8   4   0   270956.69   300474.00   9650.21 o 
  10   4   0    36336.12    41292.86    945.64 o 
  12   4   0    13058.29    12385.81    432.04 o 
  14   4   0     2667.46     3143.17    251.97 o 
  16   4   0     9475.75     9742.44    408.74 o 
  18   4   0      656.73      724.21    281.78 o 
  20   4   0     4075.05     4739.20    506.06 o 
  22   4   0       48.89      672.17    374.55 o 
   2   6   0    10620.91    11344.96    173.18 o 
   4   6   0   101162.20    97312.95   1661.41 o 
   6   6   0     3916.30     4728.38    248.69 o 
   8   6   0    22490.45    23627.16    565.60 o 
  10   6   0      269.95      111.35    123.95 o 
  12   6   0    51482.63    51222.78   1077.79 o 
  14   6   0       38.25      161.25    228.40 o 
  16   6   0     4698.19     5619.28    656.40 o 
  18   6   0      956.50     1242.26    257.44 o 
  20   6   0     1125.06      997.90    305.73 o 
  22   6   0      223.44      -64.53    298.70 o 
   0   8   0   219850.75   218927.91   7686.91 o 
   2   8   0      171.08      331.58     77.70 o 
   4   8   0     8331.61     8962.32    338.33 o 
   6   8   0    33040.01    37254.73    691.09 o 
   8   8   0    95122.70    93150.09   2053.04 o 
  10   8   0     2090.82     2959.52    161.65 o 
  12   8   0    79422.34    82614.92   1741.63 o 
  14   8   0      286.04      524.11    188.40 o 
  16   8   0    22373.67    20578.35    810.81 o 
  18   8   0      841.55      538.20    288.44 o 
  20   8   0     7597.30     7290.58    577.51 o 
  22   8   0      255.85      184.38    338.90 o 
   2  10   0    50269.88    49692.73    696.39 o 
   4  10   0   128733.23   128371.96   2583.16 o 
   6  10   0      258.74      278.63    125.52 o 
   8  10   0    63117.86    63407.73   1346.40 o 
  10  10   0     4523.99     4418.60    252.51 o 
  12  10   0     3316.80     2915.09    394.55 o 
  14  10   0    13248.74    12269.13    478.72 o 
  16  10   0    53773.75    53908.96   1678.36 o 
  18  10   0      912.31     1156.36    343.22 o 
  20  10   0       13.38     -104.50    320.86 o 
  22  10   0      499.06      528.50    366.89 o 
   0  12   0   590865.50   638592.81  41106.67 o 
   2  12   0     7397.51     7552.85    320.90 o 
   4  12   0    19200.09    19661.54    416.12 o 
   6  12   0     2627.84     2952.52    155.36 o 
   8  12   0    98361.48    98404.33   2161.85 o 
  10  12   0     8329.00     7740.35    340.34 o 
  12  12   0    48456.04    50003.72   1120.08 o 
  14  12   0    16710.26    17751.52    581.76 o 
  16  12   0     1347.02     1517.70    241.44 o 
  18  12   0    13219.92    13143.13    959.30 o 
  20  12   0     7613.33     7117.12    521.04 o 
  22  12   0     1099.02      909.08    331.03 o 
   2  14   0    48097.41    53023.03    928.05 o 
   4  14   0    29809.91    25719.17    470.72 o 
   6  14   0   128826.73   143268.67   3121.72 o 
   8  14   0    90552.13    99730.20   1909.95 o 
  10  14   0       38.40       52.07    209.88 o 
  12  14   0     9890.90     8973.36    464.71 o 
  14  14   0     3100.96     3324.00    365.75 o 
  16  14   0     9818.24    11065.95    671.25 o 
  18  14   0     6972.20     6628.00    476.19 o 
  20  14   0      429.43      149.10    387.65 o 
  22  14   0       40.30     -282.11    282.11 o 
   0  16   0   181009.14   177481.77   6356.14 o 
   2  16   0    30137.23    29002.22    526.25 o 
   4  16   0    14334.40    15415.28    287.83 o 
   6  16   0      476.33      909.69    203.73 o 
   8  16   0    41208.60    39343.72    711.45 o 
  10  16   0    22026.36    23982.46    559.67 o 
  12  16   0    28229.56    29051.47    841.71 o 
  14  16   0     6128.89     5853.91    391.25 o 
  16  16   0     3879.34     3955.49    673.70 o 
  18  16   0     2387.60     3365.33    683.46 o 
  20  16   0     3628.96     4825.79    847.31 o 
  22  16   0      493.06      158.54    356.68 o 
   2  18   0    10358.57     8721.76    338.45 o 
   4  18   0   143220.00   144388.00   2946.84 o 
   6  18   0    17276.95    15554.60    467.36 o 
   8  18   0     2855.53     3506.99    282.37 o 
  10  18   0     2258.68     3500.48    452.56 o 
  12  18   0     5299.67     5881.84    689.33 o 
  14  18   0     1189.24     1394.43    199.52 o 
  16  18   0    10977.63    11466.75    478.35 o 
  18  18   0     3845.18     3819.80    462.55 o 
  20  18   0      266.40      173.62    419.19 o 
  22  18   0       69.30      253.68    374.40 o 
   0  20   0   423922.31   464437.75  26104.20 o 
   2  20   0   134550.92   143985.03   3350.21 o 
   4  20   0     2823.67     3552.64    226.01 o 
   6  20   0    27966.66    30568.12    703.87 o 
   8  20   0    78643.25    81637.10   1696.69 o 
  10  20   0    19630.67    17849.97    457.14 o 
  12  20   0    18255.85    18260.21    789.99 o 
  14  20   0      788.71      903.41    199.10 o 
  16  20   0     6643.73     7244.97    350.41 o 
  18  20   0     1465.16     2770.34    311.90 o 
  20  20   0     4061.23     5699.54   1063.36 o 
   2  22   0    55240.86    59553.96   1277.98 o 
   4  22   0    37119.12    36485.00    802.73 o 
   6  22   0    67724.46    65856.51   1452.09 o 
   8  22   0     6992.31     7005.93    365.49 o 
  10  22   0     1962.04     2544.14    263.63 o 
  12  22   0     7079.67     7301.75    358.13 o 
  14  22   0     7741.03     7988.67    572.69 o 
  16  22   0    10347.04    11506.40    531.60 o 
  18  22   0     4388.34     4674.01    322.07 o 
  20  22   0      115.56      580.83    398.40 o 
   0  24   0     6332.14     5930.24    474.81 o 
   2  24   0    63817.06    61603.44   1233.49 o 
   4  24   0    25371.45    24951.23    611.02 o 
   6  24   0    32853.01    32554.96    603.41 o 
   8  24   0    69954.04    70336.94   1785.07 o 
  10  24   0    33298.06    33642.84    828.91 o 
  12  24   0     3590.97     3715.43    280.97 o 
  14  24   0       95.75       72.16    261.36 o 
  16  24   0     3549.16     3809.55    301.04 o 
  18  24   0     1674.48     1432.67    317.99 o 
  20  24   0      635.02      475.28    241.95 o 
   2  26   0    36363.55    35259.57    792.89 o 
   4  26   0    34663.90    33885.69    776.45 o 
   6  26   0    39842.40    42646.63    803.49 o 
   8  26   0     6135.18     6540.86    353.17 o 
  10  26   0     8731.20     9224.40    330.76 o 
  12  26   0     2329.13     2226.11    320.91 o 
  14  26   0     1796.23     2095.75    261.82 o 
  16  26   0     4865.09     6543.43    679.63 o 
  18  26   0     4519.34     5410.92    380.23 o 
  20  26   0      193.60      317.50    245.65 o 
   0  28   0    80268.24    82616.01   3035.45 o 
   2  28   0    69336.21    69710.47   1755.43 o 
   4  28   0     6945.35     7142.48    333.52 o 
   6  28   0    32620.36    31245.21    926.57 o 
   8  28   0    21496.81    22390.37    696.80 o 
  10  28   0    15415.85    16754.72    502.24 o 
  12  28   0     9718.57     9674.75    428.00 o 
  14  28   0      936.48     1468.28    332.51 o 
  16  28   0     1526.31     1638.43    289.93 o 
  18  28   0     4264.20     4147.73    293.87 o 
  20  28   0     1339.18      833.04    264.49 o 
   2  30   0     9446.53    11002.76    761.32 o 
   4  30   0    39564.97    41004.09   1014.91 o 
   6  30   0    42138.30    41169.79    965.39 o 
   8  30   0     2277.01     1993.21    261.39 o 
  10  30   0     3658.41     4030.65    286.57 o 
  12  30   0       32.97       73.34    243.48 o 
  14  30   0    12367.13    11964.58    634.03 o 
  16  30   0     6119.09     5664.38    515.87 o 
  18  30   0     4548.70     5348.51    411.71 o 
  20  30   0       81.10     -531.83    531.83 o 
   0  32   0    46947.29    49807.29   1495.24 o 
   2  32   0    56657.88    56732.38   1592.52 o 
   4  32   0      320.08       97.68    204.64 o 
   6  32   0      149.36       16.23    204.60 o 
   8  32   0    13074.73    13554.27    649.82 o 
  10  32   0    45665.89    44170.09   1152.01 o 
  12  32   0     1039.47     1231.05    205.74 o 
  14  32   0     5617.02     6904.42    644.90 o 
  16  32   0       66.44      549.81    239.48 o 
  18  32   0     4424.01     4680.84    558.97 o 
   2  34   0      126.27      309.09    265.41 o 
   4  34   0      291.14      -61.57    221.04 o 
   6  34   0    68494.45    68905.56   1612.69 o 
   8  34   0     3138.84     2934.36    307.18 o 
  10  34   0     1022.83      876.45    247.27 o 
  12  34   0     1669.58     1290.91    251.17 o 
  14  34   0     5864.55     6345.67    370.70 o 
  16  34   0      359.15     1362.65    759.51 o 
  18  34   0     5749.96     5844.55    596.81 o 
   0  36   0      630.86      490.87    302.18 o 
   2  36   0    17452.22    18116.17    605.26 o 
   4  36   0      149.58      181.96    254.77 o 
   6  36   0      728.31      929.98    257.70 o 
   8  36   0      584.02      800.57    325.58 o 
  10  36   0    32231.66    32318.80   1049.12 o 
  12  36   0     1200.19      991.26    245.80 o 
  14  36   0      816.27      643.65    335.15 o 
  16  36   0     1240.35     1183.23    334.96 o 
  18  36   0     1317.63     1874.76    699.11 o 
   2  38   0    24943.28    24374.56    687.92 o 
   4  38   0     2983.83     4189.69    330.24 o 
   6  38   0     4921.11     5033.37    332.99 o 
   8  38   0       18.21      269.51    255.67 o 
  10  38   0      325.10      -93.88    329.75 o 
  12  38   0     1093.86      731.88    253.39 o 
  14  38   0     2832.77     3758.35    448.22 o 
  16  38   0      610.49      712.14    267.84 o 
  18  38   0     5458.51     5371.50    928.14 o 
   0  40   0      505.42      603.87    658.21 o 
   2  40   0    37417.82    37940.65   1047.22 o 
   4  40   0     3567.12     4169.40    473.12 o 
   6  40   0    18981.03    18914.80   1065.95 o 
   8  40   0     5238.18     6448.82   1102.78 o 
  10  40   0    13561.61    13722.41    662.64 o 
  12  40   0      776.06      648.59    250.10 o 
  14  40   0      261.51      428.65    295.72 o 
  16  40   0      453.63      308.51    273.26 o 
   2  42   0    15753.91    16628.07    642.05 o 
   4  42   0      214.00      215.58    290.75 o 
   6  42   0    27490.63    27265.43    853.63 o 
   8  42   0      491.15      385.36    319.28 o 
  10  42   0      247.58     -347.70    347.70 o 
  12  42   0       79.79       27.56    308.87 o 
  14  42   0     4279.36     4962.06    406.00 o 
  16  42   0        0.11      -70.74    232.25 o 
   0  44   0     1203.45      551.51    396.73 o 
   2  44   0    36612.79    36109.13   1140.97 o 
   4  44   0        2.35      183.62    251.08 o 
   6  44   0     9758.49     9911.92    510.67 o 
   8  44   0      260.04      268.73    495.51 o 
  10  44   0    13563.06    12562.33    633.09 o 
  12  44   0      754.03      106.13    309.25 o 
  14  44   0     1000.61      795.75    442.53 o 
  16  44   0        8.54      419.65    411.28 o 
   2  46   0     7987.76     9718.34    614.81 o 
   4  46   0     1034.95     1332.11    333.01 o 
   6  46   0    25270.34    25964.89    949.80 o 
   8  46   0       61.99      531.18    330.28 o 
  10  46   0       87.63      668.95    364.96 o 
  12  46   0        4.81     -141.52    246.52 o 
  14  46   0     2980.13     3838.98    661.02 o 
   0  48   0      153.34      397.03    394.20 o 
   2  48   0    16735.31    16720.59    678.01 o 
   4  48   0      576.03      540.14    354.50 o 
   6  48   0     1474.74     1398.78    312.54 o 
   8  48   0        5.13      163.91    334.84 o 
  10  48   0    11938.91    11783.58    963.70 o 
  12  48   0     1872.33     1612.62    427.82 o 
  14  48   0      317.75      600.72    270.98 o 
   2  50   0     2513.92     1961.25    376.73 o 
   4  50   0      768.32      668.87    294.21 o 
   6  50   0    13875.75    15311.08    946.17 o 
   8  50   0      298.09      325.83    461.41 o 
  10  50   0      130.76     -355.36    355.36 o 
  12  50   0       46.22     -221.99    391.60 o 
   0  52   0     2223.18     4156.26    721.93 o 
   2  52   0    10851.91    11841.44    818.55 o 
   4  52   0       13.67      -31.01    445.19 o 
   6  52   0     1294.09     1625.24    429.45 o 
   8  52   0      180.70      688.34    387.57 o 
  10  52   0    10221.40     9839.88    986.39 o 
  12  52   0       88.40      418.69    343.24 o 
   2  54   0     1336.82     1235.40    320.13 o 
   4  54   0     1823.30     2073.57    414.43 o 
   6  54   0     8214.65     8241.42    583.79 o 
   8  54   0      572.54      145.93    536.13 o 
  10  54   0      348.82      484.73    771.22 o 
   0  56   0     2160.17     2897.84    596.16 o 
   2  56   0     6135.83     7455.74    868.46 o 
   4  56   0      143.99      182.25    333.58 o 
   6  56   0     1300.32     1834.29    459.36 o 
   8  56   0      148.26      313.76    649.64 o 
   2  58   0     1240.14     1468.38    491.79 o 
   4  58   0      826.26     2169.25    607.09 o 
   6  58   0     2512.39     2618.10    470.19 o 
   0  60   0     1740.75     1106.41    553.37 o 
   2  60   0     3156.46     3014.91    764.14 o 
   4  60   0       79.40     -143.34    349.20 o 
   1   1   1    55724.83    55227.58   1042.46 o 
   3   1   1   104793.34   103409.07   2103.96 o 
   5   1   1    37126.00    34888.02    532.51 o 
   7   1   1    79276.97    80697.55   1621.34 o 
   9   1   1    12170.53    13367.74    498.12 o 
  11   1   1    19680.78    19325.45    633.26 o 
  13   1   1     9846.40     9355.05    389.22 o 
  15   1   1     1298.79     1338.48    304.59 o 
  17   1   1     7741.23     8840.16    748.82 o 
  19   1   1     1726.37     1281.37    351.15 o 
  21   1   1     1466.97     1476.00    318.21 o 
   1   3   1    71768.06    66672.91    914.62 o 
   3   3   1    63155.76    58323.89   1848.21 o 
   5   3   1    34035.55    31842.61    540.18 o 
   7   3   1    77555.94    77773.02   1700.53 o 
   9   3   1     9907.17    10954.25    505.66 o 
  11   3   1    16985.34    17462.01    427.81 o 
  13   3   1     9782.84     9214.33    880.84 o 
  15   3   1     7763.50     7762.39    425.39 o 
  17   3   1     9997.52    11355.66    696.39 o 
  19   3   1     1975.09     2647.25    280.59 o 
  21   3   1     2302.44     2098.11    350.26 o 
   1   5   1    13962.69    14096.99    256.14 o 
   3   5   1    73801.50    73308.97   1182.60 o 
   5   5   1    22379.35    21862.54    425.63 o 
   7   5   1    42046.27    42028.42    709.59 o 
   9   5   1    50320.28    53483.82    921.60 o 
  11   5   1    34129.36    33557.68    821.08 o 
  13   5   1     8646.07     8307.28    520.61 o 
  15   5   1     3933.91     4012.08    321.79 o 
  17   5   1    10273.24     9118.41    429.48 o 
  19   5   1     2960.68     3764.54    337.34 o 
  21   5   1     1743.21     1202.25    360.03 o 
   1   7   1   119468.74   120971.49   2258.94 o 
   3   7   1     4433.46     4127.78    195.30 o 
   5   7   1    29910.03    30088.73    598.77 o 
   7   7   1    82495.65    84372.58   1590.88 o 
   9   7   1    10860.74    12104.49    499.39 o 
  11   7   1     8013.54     7900.10    669.71 o 
  13   7   1    15942.57    16335.55    432.01 o 
  15   7   1    17065.20    16484.06    564.18 o 
  17   7   1     9782.16    10266.86    407.26 o 
  19   7   1     3038.57     2350.59    848.37 o 
  21   7   1     1897.49     2654.40    487.39 o 
   1   9   1    50191.02    52605.31   1306.83 o 
   3   9   1     8944.44     7779.97    162.27 o 
   5   9   1    42462.69    41060.35    963.34 o 
   7   9   1     2719.89     2229.47    207.52 o 
   9   9   1    33431.73    31513.37    700.95 o 
  11   9   1    15148.52    14755.24    843.83 o 
  13   9   1     2452.91     2413.99    745.24 o 
  15   9   1     8561.04     7967.13   1884.34 o 
  17   9   1    14212.84    14740.23   1040.44 o 
  19   9   1     5079.35     5524.85    483.51 o 
  21   9   1     3933.50     5065.77   1636.97 o 
   1  11   1    44631.87    41908.82    728.11 o 
   3  11   1     2109.80     2548.98    163.00 o 
   5  11   1    28958.57    28546.64    519.16 o 
   7  11   1    11576.82    10860.99    486.40 o 
   9  11   1    11876.98    12493.87   1082.51 o 
  11  11   1    16557.70    16453.32    586.95 o 
  13  11   1    13376.74    14579.45    607.76 o 
  15  11   1     3445.39     3328.74    657.34 o 
  17  11   1     8657.62     7024.89    530.73 o 
  19  11   1    11752.58     9703.59    683.24 o 
  21  11   1     2938.96     2838.01    646.37 o 
   1  13   1    73613.28    73219.92   1285.52 o 
   3  13   1    22739.99    23870.39    397.14 o 
   5  13   1    13033.57    12671.60    337.07 o 
   7  13   1    21898.58    22147.27    450.94 o 
   9  13   1    55294.82    54822.64   1435.19 o 
  11  13   1    14271.89    14221.47    542.83 o 
  13  13   1     6295.27     6495.98    500.10 o 
  15  13   1     5584.39     5882.71    481.36 o 
  17  13   1    15976.02    14780.29    934.57 o 
  19  13   1      151.05      257.26    326.41 o 
  21  13   1     1275.80     1292.63    345.92 o 
   1  15   1    55466.85    54584.20    932.25 o 
   3  15   1     2346.80     2676.72    166.70 o 
   5  15   1    28121.03    28676.80    547.59 o 
   7  15   1    29110.45    29051.65    630.60 o 
   9  15   1     7841.38     8242.94    467.55 o 
  11  15   1    13926.61    14011.54    451.88 o 
  13  15   1    27467.75    27184.46    894.65 o 
  15  15   1     3374.17     3835.84    359.05 o 
  17  15   1     1119.50     1793.73    541.98 o 
  19  15   1     6197.84     7132.74    634.25 o 
  21  15   1      816.03      522.48    501.82 o 
   1  17   1    27865.06    27203.40    666.17 o 
   3  17   1    37485.76    35678.63    644.96 o 
   5  17   1     3254.91     2636.35    173.98 o 
   7  17   1      820.30      790.90    315.54 o 
   9  17   1    53841.42    54261.17   1257.08 o 
  11  17   1    16034.69    15596.23    478.67 o 
  13  17   1     1702.86     2687.96    337.99 o 
  15  17   1      687.58     1071.91    288.65 o 
  17  17   1     8642.43     7880.37    594.58 o 
  19  17   1      828.00      428.53    343.03 o 
  21  17   1     1616.00      772.82    473.04 o 
   1  19   1    52451.98    51880.82   1160.45 o 
   3  19   1      594.87      352.52    154.42 o 
   5  19   1    29931.52    28729.05    545.98 o 
   7  19   1    40469.95    38906.70   1002.39 o 
   9  19   1     2555.96     2754.36    222.08 o 
  11  19   1     4685.97     5299.48    440.29 o 
  13  19   1    19828.40    19838.74    764.03 o 
  15  19   1      973.67     2251.14    410.19 o 
  17  19   1      831.88      828.06    274.25 o 
  19  19   1     4173.22     4687.89    716.21 o 
  21  19   1     1619.67     2390.97    404.98 o 
   1  21   1   115036.71   123366.09   3030.34 o 
   3  21   1    37253.43    36480.91    715.49 o 
   5  21   1    39195.19    39636.46    743.16 o 
   7  21   1       54.28      198.41    193.32 o 
   9  21   1    51419.86    49825.60   1016.72 o 
  11  21   1    12785.77    11991.06    459.43 o 
  13  21   1      462.75     1016.64    248.91 o 
  15  21   1     1678.81     1586.03    406.48 o 
  17  21   1     5605.81     5940.05    480.56 o 
  19  21   1      745.36     1158.24    352.23 o 
  21  21   1     1702.97     1556.03    330.63 o 
   1  23   1   113391.81   114241.85   2730.96 o 
   3  23   1    28679.84    29077.40    607.14 o 
   5  23   1    23443.73    20636.92    460.71 o 
   7  23   1    25373.40    23962.02    616.80 o 
   9  23   1     8676.51     8470.04    355.41 o 
  11  23   1     8674.42     8550.42    434.08 o 
  13  23   1    17740.68    18490.32    602.38 o 
  15  23   1     4326.39     4947.55    344.87 o 
  17  23   1      597.70      148.40    320.07 o 
  19  23   1     4174.48     3299.53    401.12 o 
  21  23   1      862.51      535.39    379.10 o 
   1  25   1    60314.17    58736.13   1337.19 o 
   3  25   1    23882.08    21828.48    887.36 o 
   5  25   1    31728.89    31581.40    815.50 o 
   7  25   1     2783.04     3896.91    279.39 o 
   9  25   1    49542.22    49140.44   1193.04 o 
  11  25   1    27248.25    27991.91    638.80 o 
  13  25   1     5541.89     5626.80    541.67 o 
  15  25   1      723.15      251.30    368.50 o 
  17  25   1     8188.14     8275.30    544.61 o 
  19  25   1      328.99      407.35    346.89 o 
  21  25   1     1164.05      806.40   1250.60 o 
   1  27   1    53953.04    51954.11   1572.76 o 
   3  27   1     9402.61     8729.48    369.97 o 
   5  27   1    18764.09    18783.91    637.88 o 
   7  27   1    33878.04    32837.33    859.65 o 
   9  27   1    24213.38    23386.29    676.79 o 
  11  27   1     7531.57     8143.03    482.37 o 
  13  27   1     4157.03     5302.98    468.79 o 
  15  27   1     2060.10     2192.10    304.86 o 
  17  27   1      890.81      821.30    292.61 o 
  19  27   1     2701.45     2537.90    355.94 o 
   1  29   1    13271.99    13213.09    504.06 o 
   3  29   1    26870.40    25932.91    641.30 o 
   5  29   1    18716.31    18593.95    629.10 o 
   7  29   1     7473.78     7878.32    379.82 o 
   9  29   1    10324.25     9185.13    490.00 o 
  11  29   1     4055.13     4683.03    357.75 o 
  13  29   1     2777.96     2709.84    290.01 o 
  15  29   1      607.53      800.46    256.90 o 
  17  29   1     8113.49     8493.72    582.46 o 
  19  29   1      377.67      630.25    307.58 o 
   1  31   1    23932.56    23431.62    729.63 o 
   3  31   1      206.20      603.23    286.15 o 
   5  31   1    10828.70    10239.67    482.04 o 
   7  31   1    15181.46    14715.45    452.01 o 
   9  31   1      424.22      800.20    227.78 o 
  11  31   1     6368.44     6552.96    561.94 o 
  13  31   1    16126.93    16955.01    612.07 o 
  15  31   1     2126.00     1849.95    471.18 o 
  17  31   1     1625.13     2071.56    467.53 o 
  19  31   1     2389.91     2706.60    641.06 o 
   1  33   1    27709.49    26343.45    831.22 o 
   3  33   1    20843.83    20736.46    736.18 o 
   5  33   1     7854.98     7732.19    485.51 o 
   7  33   1     2786.00     3436.71    314.14 o 
   9  33   1    28356.26    27893.51    947.18 o 
  11  33   1     5879.42     6975.12    368.87 o 
  13  33   1     3066.85     2968.21    413.76 o 
  15  33   1     3696.40     3841.17    662.26 o 
  17  33   1     4843.56     5647.81    583.23 o 
  19  33   1      217.43      259.23    359.78 o 
   1  35   1     9798.75    10149.61    482.35 o 
   3  35   1    13740.78    13865.02    753.68 o 
   5  35   1    21439.39    21427.87    645.16 o 
   7  35   1    16655.85    16930.40    948.15 o 
   9  35   1     1568.88     2436.78    434.44 o 
  11  35   1     5921.43     6505.28    670.23 o 
  13  35   1    15690.58    16375.10    698.00 o 
  15  35   1     1591.16     2010.38    364.38 o 
  17  35   1     1871.69     2849.85    516.00 o 
   1  37   1    16458.51    16707.43    568.87 o 
   3  37   1     2801.66     3066.59    479.24 o 
   5  37   1    13860.12    14255.11   1048.28 o 
   7  37   1     7207.96     6901.04    436.72 o 
   9  37   1    23599.63    22040.70    854.08 o 
  11  37   1     6204.15     6682.53    413.45 o 
  13  37   1     5085.69     5715.81    391.50 o 
  15  37   1     2862.29     3394.84    410.09 o 
  17  37   1     7635.64     8646.28   1031.77 o 
   1  39   1     3952.99     4503.75    360.63 o 
   3  39   1     8207.96     8927.30    498.65 o 
   5  39   1     5517.71     5945.93    664.98 o 
   7  39   1     3032.65     3105.38    327.18 o 
   9  39   1     9056.05     9592.13    625.37 o 
  11  39   1     4869.81     5507.22    383.45 o 
  13  39   1     5513.74     6406.95    367.23 o 
  15  39   1     2132.70     1423.68    363.32 o 
  17  39   1     2668.95     3417.10    410.70 o 
   1  41   1    13373.81    13570.80    562.24 o 
   3  41   1     2576.01     4305.88    432.06 o 
   5  41   1     2352.03     2274.80    418.83 o 
   7  41   1      508.72      278.88    277.59 o 
   9  41   1     9972.39     9750.09    534.75 o 
  11  41   1     1115.12     1030.64    342.74 o 
  13  41   1     3197.79     3667.66    390.54 o 
  15  41   1     1730.81     1761.63    408.24 o 
  17  41   1     3441.74     3216.11    571.58 o 
   1  43   1     8819.52     9992.77    624.19 o 
   3  43   1        6.08      402.62    307.47 o 
   5  43   1    16003.75    14842.51   1135.72 o 
   7  43   1     3426.33     3697.16    513.23 o 
   9  43   1     6229.25     6759.91    538.86 o 
  11  43   1     4521.19     5163.34    522.69 o 
  13  43   1     4887.36     6104.41    812.37 o 
  15  43   1     1899.19     2661.41    762.96 o 
   1  45   1    12078.97    11966.03    554.95 o 
   3  45   1     9235.16     8557.32    825.24 o 
   5  45   1     9403.37     9088.58    833.10 o 
   7  45   1     5802.38     5025.25    768.58 o 
   9  45   1     7538.86     7710.54    604.52 o 
  11  45   1     1509.58     1723.41    421.15 o 
  13  45   1     3676.98     3061.11    388.12 o 
  15  45   1      880.17      302.39    348.73 o 
   1  47   1    13263.32    13035.84    810.91 o 
   3  47   1     9825.43     9741.98   1347.95 o 
   5  47   1    12030.90    12438.90    600.27 o 
   7  47   1     5202.69     5094.94    539.51 o 
   9  47   1     4527.71     4994.26    511.12 o 
  11  47   1     4694.15     5278.13    895.64 o 
  13  47   1     1422.23     1026.38    532.49 o 
   1  49   1    11679.31    11856.26    530.99 o 
   3  49   1     2481.74     2878.16    466.13 o 
   5  49   1     4505.39     5374.73    485.54 o 
   7  49   1     7775.48     7634.88    690.08 o 
   9  49   1     2115.39     1425.14    486.47 o 
  11  49   1       69.47     -336.55    532.65 o 
  13  49   1     2511.70     2557.87    694.52 o 
   1  51   1     3617.63     3880.57    700.54 o 
   3  51   1     8897.88     9348.40    818.66 o 
   5  51   1     4301.68     4469.50    616.43 o 
   7  51   1     1052.62     1068.02    425.94 o 
   9  51   1     1515.97     1709.85    464.69 o 
  11  51   1     1120.61     1067.70    589.82 o 
   1  53   1     9652.73    10154.42    662.96 o 
   3  53   1      961.83      825.02    342.43 o 
   5  53   1     1574.42     2010.28    422.85 o 
   7  53   1     4659.19     6079.08    868.96 o 
   9  53   1     3591.23     4747.62    972.45 o 
  11  53   1     1856.64     1448.80    550.26 o 
   1  55   1     2372.02     2636.97    367.49 o 
   3  55   1     4058.85     5398.72    746.22 o 
   5  55   1     2791.97     2839.78    408.92 o 
   7  55   1      192.46      -34.78    461.39 o 
   9  55   1     4578.40     5505.00    767.41 o 
   1  57   1     1972.82     1241.97    524.70 o 
   3  57   1       15.50     -460.87    460.87 o 
   5  57   1     2313.15     2039.65    487.00 o 
   7  57   1     3008.11     2394.66    489.52 o 
   1  59   1     1434.89      466.47    477.97 o 
   3  59   1     1822.09      955.10    473.94 o 
   5  59   1      639.53     -347.00    488.16 o 
   1  61   1     2584.27     1394.94    869.01 o 
   2   0   2   472550.75   529277.50  24319.69 o 
   6   0   2    60374.68    55049.60   1407.17 o 
  10   0   2    40230.16    42459.72   1862.23 o 
  14   0   2    17957.80    17051.12    772.32 o 
  18   0   2    17138.55    17818.92    788.84 o 
  22   0   2      264.49     2719.88   1127.59 o 
   0   2   2   344216.66   394829.47  15652.34 o 
   2   2   2   160558.52   171663.31   3019.49 o 
   4   2   2    35613.98    37440.71    720.08 o 
   6   2   2     1101.19     1310.03     94.11 o 
   8   2   2     3439.20     4056.96    279.83 o 
  10   2   2   108555.62   108346.50   2436.95 o 
  12   2   2     1856.46     2640.49    363.74 o 
  14   2   2     7316.27     7524.40    347.12 o 
  16   2   2      285.47      475.58    188.17 o 
  18   2   2     5147.24     5931.85    473.45 o 
  20   2   2       28.15      291.11    234.71 o 
  22   2   2     3709.91     3826.00    500.07 o 
   2   4   2    53702.04    61541.45   1340.57 o 
   4   4   2    54857.59    57198.45   1000.49 o 
   6   4   2    70401.51    69539.70   1208.23 o 
   8   4   2     4120.08     4633.89    164.64 o 
  10   4   2     3583.48     4116.70    320.78 o 
  12   4   2     1674.71     2400.06    378.87 o 
  14   4   2     9006.13     8810.77    309.40 o 
  16   4   2      606.30      704.01    182.48 o 
  18   4   2    14312.28    14829.04    573.20 o 
  20   4   2      216.47      237.80    455.31 o 
  22   4   2      907.90     2258.85    782.08 o 
   0   6   2    69088.59    68113.44   1770.37 o 
   2   6   2    38738.17    37042.67    665.63 o 
   4   6   2     6128.70     6138.53    182.10 o 
   6   6   2     7750.39     7452.06    196.50 o 
   8   6   2     8100.38     9379.29    323.61 o 
  10   6   2    43151.45    42661.49    966.93 o 
  12   6   2     1368.12     1885.83    304.70 o 
  14   6   2     2134.26     2014.04    298.87 o 
  16   6   2      723.65      675.05    309.29 o 
  18   6   2     4734.79     5179.02    309.86 o 
  20   6   2      118.39      383.13    275.20 o 
  22   6   2     5822.21     5616.36   1165.93 o 
   2   8   2     9539.85     8928.09    264.85 o 
   4   8   2    47480.79    31201.29  11107.34 o 
   6   8   2    21826.15    19314.94    535.56 o 
   8   8   2    10222.73    11488.30    567.17 o 
  10   8   2    21327.14    22683.67    424.41 o 
  12   8   2      359.17      245.83    232.79 o 
  14   8   2    21001.69    21420.42    535.39 o 
  16   8   2      236.37     -218.87    226.82 o 
  18   8   2    15468.84    16502.39    744.22 o 
  20   8   2      495.64      924.16    994.21 o 
  22   8   2      623.63     1457.94    420.22 o 
   0  10   2    31506.72    33295.90    835.21 o 
   2  10   2    74169.19    72859.25   1304.45 o 
   4  10   2     8624.07     7978.13    352.41 o 
   6  10   2     2905.40     3047.61    320.58 o 
   8  10   2     1294.18     1532.24    309.41 o 
  10  10   2    36855.34    38448.06   1076.08 o 
  12  10   2    14343.87    13546.01    831.52 o 
  14  10   2    31868.42    32489.79   1059.95 o 
  16  10   2     4756.68     4908.94    699.59 o 
  18  10   2    12858.27    11859.92    727.19 o 
  20  10   2      790.34      990.33   1319.08 o 
  22  10   2     5656.50     5814.91   1396.36 o 
   2  12   2     4829.70     5731.96    253.23 o 
   4  12   2      537.92      561.39     90.31 o 
   6  12   2    72455.77    72539.49   1361.03 o 
   8  12   2    21062.67    20916.76    650.03 o 
  10  12   2    26968.55    26898.38    800.25 o 
  12  12   2      706.64      185.71    232.45 o 
  14  12   2     6986.89     6887.50    553.85 o 
  16  12   2    18945.90    19297.04   1492.74 o 
  18  12   2    18853.70    18372.10    852.32 o 
  20  12   2      324.19      632.93    451.87 o 
  22  12   2       91.28      386.69    530.84 o 
   0  14   2     5178.69     6000.43    505.71 o 
   2  14   2    24345.56    21968.61    518.95 o 
   4  14   2    60111.12    65029.84   1030.69 o 
   6  14   2    21847.19    23537.30    965.49 o 
   8  14   2    23111.86    23751.85    634.45 o 
  10  14   2    61008.27    61212.43   1464.05 o 
  12  14   2    18031.67    17822.70    838.82 o 
  14  14   2     5627.33     5657.10    502.24 o 
  16  14   2      455.94     1070.69    579.35 o 
  18  14   2     1597.49     3481.93   1025.27 o 
  20  14   2     2212.67     2263.40    378.86 o 
   2  16   2    24835.59    28428.58    567.24 o 
   4  16   2     4728.97     4168.42    145.68 o 
   6  16   2    27003.54    25487.90    793.17 o 
   8  16   2    29811.51    32023.40    872.67 o 
  10  16   2    14835.38    15251.57    740.78 o 
  12  16   2      429.20      289.52    229.29 o 
  14  16   2     6443.50     7475.32    677.65 o 
  16  16   2     9300.32     9104.31    565.43 o 
  18  16   2     7053.04     7770.58    690.34 o 
  20  16   2      375.27     -302.17    409.12 o 
   0  18   2    86536.30    85920.79   2499.48 o 
   2  18   2    55865.48    56609.67   1063.21 o 
   4  18   2      717.67     1007.05    113.59 o 
   6  18   2    13026.91    14203.04    479.28 o 
   8  18   2     3341.75     3688.47    247.55 o 
  10  18   2    17474.97    17962.63    727.49 o 
  12  18   2    16157.80    16141.57    584.63 o 
  14  18   2     5212.41     6118.53    649.04 o 
  16  18   2       66.64     -199.80    309.68 o 
  18  18   2     4771.99     4405.77    526.96 o 
  20  18   2     2041.00     3438.09    818.70 o 
   2  20   2    26906.38    26829.50    683.51 o 
   4  20   2    60982.03    61847.67   1130.48 o 
   6  20   2    14444.23    14700.19    526.61 o 
   8  20   2     5855.33     5922.19    339.62 o 
  10  20   2     1254.93     1780.56    380.34 o 
  12  20   2     1449.45     1607.93    299.18 o 
  14  20   2     7764.60     7837.11    415.87 o 
  16  20   2     7123.08     8132.59    470.44 o 
  18  20   2     6640.58     6554.15    459.28 o 
  20  20   2      162.00     -323.57    595.68 o 
   0  22   2   141004.58   149189.86   5329.69 o 
   2  22   2    18339.17    17609.60    530.44 o 
   4  22   2     3334.49     3351.79    237.91 o 
   6  22   2    11282.53    12200.39    456.11 o 
   8  22   2    30388.29    30418.39   1098.97 o 
  10  22   2    13200.28    13196.60    484.20 o 
  12  22   2    17909.02    19334.29    755.42 o 
  14  22   2     4953.64     4585.76    574.80 o 
  16  22   2     1990.52     1276.86    340.84 o 
  18  22   2     4357.39     3748.19    446.36 o 
  20  22   2     3355.70     4374.97    534.11 o 
   2  24   2    14737.01    16545.37    569.14 o 
   4  24   2    27749.51    28111.19    620.55 o 
   6  24   2    21244.29    22010.32    601.56 o 
   8  24   2    14866.58    14624.89    568.54 o 
  10  24   2      713.74      640.71    190.07 o 
  12  24   2     9090.15     8618.91    430.82 o 
  14  24   2     2328.14     2390.91    559.11 o 
  16  24   2     5347.60     5774.60    441.47 o 
  18  24   2     2723.83     3017.26    431.94 o 
  20  24   2      940.35     1801.82    383.19 o 
   0  26   2    58684.49    55661.05   2272.26 o 
   2  26   2    15600.53    16383.37    694.75 o 
   4  26   2     1888.70     2654.79    418.70 o 
   6  26   2     2992.23     3905.16    245.22 o 
   8  26   2    31087.58    31613.72   1031.25 o 
  10  26   2     8952.21     9835.43    706.42 o 
  12  26   2     6553.98     7406.65    602.62 o 
  14  26   2     4707.57     4480.50    410.18 o 
  16  26   2     1201.08     1358.83    518.12 o 
  18  26   2     4019.04     4726.91    590.47 o 
  20  26   2     1700.57     2629.96    599.91 o 
   2  28   2     8091.86     7956.76    396.08 o 
   4  28   2    38900.61    37209.42    907.13 o 
   6  28   2    11811.77    11954.92    444.27 o 
   8  28   2     9337.66     9884.05    407.68 o 
  10  28   2     9312.62     9226.93    585.77 o 
  12  28   2     5258.45     6034.45    448.89 o 
  14  28   2     5361.89     6492.12    392.94 o 
  16  28   2     4710.77     7026.60    548.21 o 
  18  28   2     2120.96     1574.83    596.90 o 
  20  28   2      291.54      204.66   1322.36 o 
   0  30   2    76882.94    77656.09   3700.54 o 
   2  30   2    17631.33    16998.57    833.29 o 
   4  30   2     3673.48     4051.34    352.14 o 
   6  30   2     1508.04     1663.61    219.97 o 
   8  30   2    12143.67    13102.43    650.77 o 
  10  30   2     7803.99     7379.49    478.82 o 
  12  30   2    24622.78    25024.01    762.60 o 
  14  30   2     3860.70     4750.55    660.94 o 
  16  30   2     1269.30     1747.28    369.25 o 
  18  30   2     1244.62     1430.18    441.62 o 
   2  32   2       19.03     -239.65    239.65 o 
   4  32   2    34677.98    34135.88    855.23 o 
   6  32   2     5074.16     5948.93    335.24 o 
   8  32   2    24576.54    24659.53    811.22 o 
  10  32   2      105.83     -161.96    247.18 o 
  12  32   2     2089.67     1931.34    261.89 o 
  14  32   2       35.31     -159.20    353.22 o 
  16  32   2    10049.02    10613.26    532.56 o 
  18  32   2     1338.58     1005.36    385.53 o 
   0  34   2    57203.88    57628.24   2501.60 o 
   2  34   2      559.48      199.89    325.80 o 
   4  34   2     9712.82     9979.20    399.27 o 
   6  34   2     1351.45     1191.29    198.10 o 
   8  34   2    15056.13    16018.87   1520.56 o 
  10  34   2     1438.29     1672.14    367.22 o 
  12  34   2    15780.24    15594.42    529.14 o 
  14  34   2      126.03      167.88    291.09 o 
  16  34   2      571.39      179.51    399.22 o 
  18  34   2        8.76      812.94    513.20 o 
   2  36   2     5959.20     4845.27    641.01 o 
   4  36   2     4678.17     5172.90    468.09 o 
   6  36   2     2684.03     3637.22    399.94 o 
   8  36   2    22067.50    22465.13    741.46 o 
  10  36   2      971.21      789.22    335.48 o 
  12  36   2     3512.73     4214.56    428.89 o 
  14  36   2       15.04       -9.82    315.19 o 
  16  36   2     6526.25     7629.43    581.23 o 
  18  36   2      592.34     1022.76    348.96 o 
   0  38   2    46935.81    46004.38   1878.42 o 
   2  38   2     5719.66     5691.36    428.99 o 
   4  38   2     1971.61     2649.72    319.88 o 
   6  38   2    10645.31     9815.91    689.98 o 
   8  38   2     1499.16     2113.04    253.85 o 
  10  38   2      173.16      357.53    248.90 o 
  12  38   2    16653.79    15966.29    637.57 o 
  14  38   2       12.31      -70.70    330.36 o 
  16  38   2      519.97      -17.72    363.28 o 
   2  40   2      851.23     1288.28    318.11 o 
   4  40   2    13025.48    11335.41    548.60 o 
   6  40   2      415.83      430.35    235.64 o 
   8  40   2    13780.29    13575.62    640.00 o 
  10  40   2       64.32      215.42    317.42 o 
  12  40   2     4327.85     5225.49    367.63 o 
  14  40   2       29.02     -373.55    373.55 o 
  16  40   2     9065.36     8864.75    579.23 o 
   0  42   2    18566.60    18187.63   1610.75 o 
   2  42   2       99.04      290.71    327.71 o 
   4  42   2     7231.72     6976.44    431.13 o 
   6  42   2      770.73      936.42    289.82 o 
   8  42   2    11434.36    10649.74    491.64 o 
  10  42   2      529.49     1025.22    310.83 o 
  12  42   2    17515.89    17425.76    636.60 o 
  14  42   2       28.01      145.78    321.75 o 
  16  42   2     1021.98     1650.63    454.11 o 
   2  44   2     1801.65     2749.26    478.30 o 
   4  44   2    13203.93    14166.67    651.95 o 
   6  44   2      521.36      605.18    402.89 o 
   8  44   2    13908.06    13689.51    766.64 o 
  10  44   2     1690.39     1720.23    373.95 o 
  12  44   2     2191.85     1942.93    427.36 o 
  14  44   2       25.81      202.69    375.45 o 
   0  46   2    31808.02    30089.68   2794.69 o 
   2  46   2     2318.92     2947.98    390.60 o 
   4  46   2     2366.31     2550.82    410.73 o 
   6  46   2     3612.36     4572.90    519.48 o 
   8  46   2     9922.91    10483.36    580.14 o 
  10  46   2      583.71      360.09    480.15 o 
  12  46   2     7418.24     8252.45    673.70 o 
  14  46   2      279.04      -26.27    312.20 o 
   2  48   2     1657.91     1581.57    355.42 o 
   4  48   2    12871.84    13583.98    756.79 o 
   6  48   2     2594.46     2683.17    392.76 o 
   8  48   2     3570.36     3886.22    391.36 o 
  10  48   2      436.14      626.91    390.44 o 
  12  48   2     1202.89     1334.26    560.21 o 
   0  50   2    24855.08    23802.15   1125.42 o 
   2  50   2     1076.22     2020.40    366.95 o 
   4  50   2      535.41      931.56    311.33 o 
   6  50   2      241.95      -81.36    425.14 o 
   8  50   2     8809.73     9211.96    836.50 o 
  10  50   2       66.38       15.79    478.52 o 
  12  50   2     1868.44     2145.84    551.49 o 
   2  52   2      231.65      149.14    365.98 o 
   4  52   2    10221.17     8972.82    606.86 o 
   6  52   2     3263.17     2603.63    441.21 o 
   8  52   2     2274.21     1404.99    369.45 o 
  10  52   2      603.00     -154.34    476.19 o 
   0  54   2    10028.42    11083.42   3198.26 o 
   2  54   2      908.81     1026.50    347.83 o 
   4  54   2     1328.93     1155.72    569.87 o 
   6  54   2       12.94      347.15    355.90 o 
   8  54   2     5526.08     5547.59   1226.22 o 
  10  54   2     1295.64     1484.33   1109.82 o 
   2  56   2      204.74      523.15    316.71 o 
   4  56   2     4235.75     5273.80   1033.38 o 
   6  56   2     2848.58     1939.70    417.48 o 
   8  56   2     1749.50     1365.95    399.18 o 
   0  58   2     5456.44     6103.83   1156.25 o 
   2  58   2      598.85      136.01    389.72 o 
   4  58   2      597.36      755.75    411.32 o 
   6  58   2       74.80     -164.01    451.89 o 
   1   1   3    46313.90    45736.36    644.13 o 
   3   1   3   124046.41   129472.38   2511.30 o 
   5   1   3    17914.14    17663.90    403.12 o 
   7   1   3    50322.02    49206.81   2050.70 o 
   9   1   3    29354.77    28735.03    587.30 o 
  11   1   3    13206.70    12304.96    408.36 o 
  13   1   3     3143.03     3203.67    259.12 o 
  15   1   3     4044.83     5184.87    533.04 o 
  17   1   3     5151.26     5875.98    573.09 o 
  19   1   3     1405.83      836.41    213.06 o 
  21   1   3      127.34      696.83    604.31 o 
   1   3   3   135751.97   138367.25   2372.97 o 
   3   3   3    27600.38    26463.77    651.87 o 
   5   3   3    46021.91    46612.75    878.81 o 
   7   3   3    40500.96    38348.26   1073.19 o 
   9   3   3    16120.15    16102.41    489.72 o 
  11   3   3    10803.00    11319.96    491.22 o 
  13   3   3    20469.54    19123.91    430.40 o 
  15   3   3     2763.49     2970.45    253.99 o 
  17   3   3     3543.00     3467.05    249.02 o 
  19   3   3      663.37      988.59    265.03 o 
  21   3   3     1196.44     1721.25   1510.29 o 
   1   5   3    82551.42    81729.52   1287.82 o 
   3   5   3    31693.74    30722.94    631.59 o 
   5   5   3    68223.46    66139.44    988.96 o 
   7   5   3     8487.88     8776.93    201.89 o 
   9   5   3    56848.43    55820.01   1105.70 o 
  11   5   3    23677.79    24025.93    707.07 o 
  13   5   3     4866.15     5052.33    637.21 o 
  15   5   3     4876.73     5507.45    370.88 o 
  17   5   3     6360.84     6251.08    345.78 o 
  19   5   3      688.26      676.71    452.99 o 
  21   5   3     1472.76      743.02   1862.23 o 
   1   7   3    74897.41    76643.50   1279.55 o 
   3   7   3    30856.57    29618.91    561.32 o 
   5   7   3    69482.31    67162.81    991.68 o 
   7   7   3    21914.82    21692.63    524.67 o 
   9   7   3    15736.47    15091.32    569.71 o 
  11   7   3     7489.75     7094.21    296.10 o 
  13   7   3    18103.36    17910.28    667.78 o 
  15   7   3     5785.54     4857.81    976.83 o 
  17   7   3     2554.44     2605.00    324.21 o 
  19   7   3     4357.24     4943.26    496.84 o 
  21   7   3     1017.58      820.75    333.92 o 
   1   9   3   100541.97   101063.09   1855.70 o 
   3   9   3    27740.54    28661.01    624.65 o 
   5   9   3    28100.72    27177.07    652.18 o 
   7   9   3    11641.91    11618.70    668.77 o 
   9   9   3    37705.61    35959.14   1152.18 o 
  11   9   3    10179.63    10204.82   1012.74 o 
  13   9   3     3594.35     3988.75    318.40 o 
  15   9   3     3240.22     3566.33    436.74 o 
  17   9   3    10073.86     9776.84    710.98 o 
  19   9   3     1389.63     1067.55    324.79 o 
  21   9   3      962.91      762.26    496.85 o 
   1  11   3    42747.02    41816.42    829.76 o 
   3  11   3    44786.61    43200.25    782.79 o 
   5  11   3    18372.80    17703.81    583.89 o 
   7  11   3    21265.01    20338.60    680.42 o 
   9  11   3     2782.03     3565.89    318.35 o 
  11  11   3    14605.30    14868.84    636.09 o 
  13  11   3    11261.23    11236.70    995.87 o 
  15  11   3      713.29      464.16    415.96 o 
  17  11   3     2663.20     2930.40    407.21 o 
  19  11   3     9805.88     8696.41    850.37 o 
  21  11   3     1593.75     1349.19    484.51 o 
   1  13   3    39974.15    40257.60    705.16 o 
   3  13   3    39917.98    38286.22   1080.72 o 
   5  13   3     7300.56     6757.83    464.11 o 
   7  13   3    10729.32    11149.14    807.95 o 
   9  13   3    47166.93    46717.43   1222.44 o 
  11  13   3    11292.12    10975.73    551.21 o 
  13  13   3      809.78     1211.88    272.76 o 
  15  13   3     8963.76     7742.45    460.36 o 
  17  13   3     8657.24     8726.83    637.15 o 
  19  13   3      113.63        5.86    650.98 o 
  21  13   3     1397.55     1242.23    897.56 o 
   1  15   3    40883.63    39569.23    784.79 o 
   3  15   3     8465.85     9130.82    321.95 o 
   5  15   3    18770.90    19119.89    645.67 o 
   7  15   3    23658.10    22791.85    697.65 o 
   9  15   3     2157.14     2884.35    302.21 o 
  11  15   3    19347.93    18766.66    661.40 o 
  13  15   3    16692.43    15989.89    626.08 o 
  15  15   3     3931.92     4062.25    498.04 o 
  17  15   3      345.79      247.72    296.97 o 
  19  15   3     3072.41     3325.08    521.59 o 
  21  15   3     3563.18     4337.46    499.18 o 
   1  17   3    35391.49    35485.53    702.15 o 
   3  17   3    19191.87    19251.96    427.34 o 
   5  17   3    12152.73    12403.06    326.50 o 
   7  17   3     7425.71     7363.41    445.70 o 
   9  17   3    40376.85    39161.89    943.08 o 
  11  17   3    14229.72    14853.74    533.00 o 
  13  17   3      249.54      165.75    278.38 o 
  15  17   3     3390.73     3850.42    615.50 o 
  17  17   3     5675.14     6727.35    682.41 o 
  19  17   3      247.57      339.75    675.37 o 
  21  17   3     1160.25     2364.52   1038.75 o 
   1  19   3    33667.71    32678.54    906.07 o 
   3  19   3    14191.88    14969.93    389.26 o 
   5  19   3    16670.05    17393.32    356.05 o 
   7  19   3    35389.55    34187.32    787.27 o 
   9  19   3     2132.23     2410.44    308.97 o 
  11  19   3    10038.36    10380.88    555.96 o 
  13  19   3    11203.33    11413.20    514.16 o 
  15  19   3     4720.82     5267.23    536.29 o 
  17  19   3     1442.42     1940.74    377.20 o 
  19  19   3     4853.84     5130.19    515.07 o 
   1  21   3     9908.33    10652.59    693.78 o 
   3  21   3    59619.26    59521.13   1402.93 o 
   5  21   3    10655.58    11333.28    314.39 o 
   7  21   3      295.02      190.15    178.42 o 
   9  21   3    37768.52    37273.86   1347.45 o 
  11  21   3    19944.21    20353.53    709.82 o 
  13  21   3      968.30      970.70    292.73 o 
  15  21   3     3186.06     3022.07    471.74 o 
  17  21   3     9164.23     8867.01    504.74 o 
  19  21   3      239.80      233.09    364.97 o 
   1  23   3    53927.77    50907.30   1151.74 o 
   3  23   3     1513.87     1733.82    241.19 o 
   5  23   3    17048.76    18326.85    468.28 o 
   7  23   3    25616.77    24532.24    699.40 o 
   9  23   3     3900.18     4380.08    381.52 o 
  11  23   3     8595.88     8597.39    842.73 o 
  13  23   3    19608.64    18609.98    804.64 o 
  15  23   3     4999.94     5087.20    521.58 o 
  17  23   3      313.10      304.26    311.79 o 
  19  23   3     3794.62     4439.72    476.76 o 
   1  25   3    25735.32    24860.21    748.72 o 
   3  25   3    24241.00    22387.82    672.18 o 
   5  25   3    28648.66    28551.20    709.80 o 
   7  25   3     8415.88     9003.28    728.80 o 
   9  25   3    22913.19    22636.43    536.07 o 
  11  25   3    20861.71    20003.77    714.07 o 
  13  25   3     1339.59      972.66    336.55 o 
  15  25   3      853.09     1339.23    388.19 o 
  17  25   3     6771.40     7083.01    538.10 o 
  19  25   3      250.32      993.75    390.22 o 
   1  27   3    35481.16    34176.44   1020.89 o 
   3  27   3     1979.43     1946.59    242.50 o 
   5  27   3    11968.34    11705.94    386.14 o 
   7  27   3    38811.84    41117.26   1082.33 o 
   9  27   3    12859.04    12134.10    806.11 o 
  11  27   3      230.71      256.22    329.73 o 
  13  27   3     4524.41     5327.37    452.40 o 
  15  27   3     1860.98     2137.83    417.43 o 
  17  27   3      306.85      550.76    430.94 o 
  19  27   3     2137.19     3067.08    793.28 o 
   1  29   3    28001.23    27530.53    825.02 o 
   3  29   3    17745.15    17734.88    729.24 o 
   5  29   3    20188.51    18439.63    501.39 o 
   7  29   3     6559.40     6896.12    508.64 o 
   9  29   3    22884.62    21753.09    680.19 o 
  11  29   3     2121.23     2123.72    377.59 o 
  13  29   3     1061.07      625.74    327.63 o 
  15  29   3     3678.93     4056.39    709.16 o 
  17  29   3     4447.12     5012.78    842.95 o 
  19  29   3      148.01     1125.51    458.38 o 
   1  31   3    19371.80    19613.73    715.78 o 
   3  31   3     2245.00     2406.06    416.24 o 
   5  31   3    12348.14    11748.74    652.69 o 
   7  31   3    16951.57    17183.16    748.36 o 
   9  31   3      635.63      827.65    312.92 o 
  11  31   3     2459.16     2049.96    242.68 o 
  13  31   3     5990.27     6608.07    572.58 o 
  15  31   3     1718.37     1921.60    373.10 o 
  17  31   3     2144.73     3838.21   1108.41 o 
   1  33   3    12102.90    12879.14    542.95 o 
   3  33   3    30071.14    29160.36    872.20 o 
   5  33   3     4590.58     5153.28    386.61 o 
   7  33   3     1595.27     2156.61    461.06 o 
   9  33   3    23516.00    23616.88    842.04 o 
  11  33   3     2714.01     3038.13    410.04 o 
  13  33   3     2557.62     1787.32    447.91 o 
  15  33   3      768.29      938.96    337.94 o 
  17  33   3     5502.43     6148.80    581.05 o 
   1  35   3     5043.04     5307.70    423.14 o 
   3  35   3    12496.19    12026.35    450.42 o 
   5  35   3    34624.21    34229.70   1100.07 o 
   7  35   3     6202.52     6541.79    473.20 o 
   9  35   3    10008.43     9965.80    760.41 o 
  11  35   3     3018.48     3158.19    415.64 o 
  13  35   3     7664.44     7971.87    605.01 o 
  15  35   3      837.96      888.13    473.45 o 
  17  35   3     1349.92     1274.53    411.26 o 
   1  37   3     8619.66     7811.17    734.86 o 
   3  37   3     5529.67     5077.36    356.64 o 
   5  37   3     9242.89     9347.34    433.97 o 
   7  37   3    20363.03    18883.31    591.00 o 
   9  37   3    11258.61    11470.07    805.43 o 
  11  37   3      953.75     1247.59    271.04 o 
  13  37   3     2630.52     2479.97    449.45 o 
  15  37   3     2083.12     1637.12    434.96 o 
  17  37   3     4879.18     5871.15    878.63 o 
   1  39   3    12730.87    12377.73    630.37 o 
   3  39   3     1260.61      850.29    329.47 o 
   5  39   3     4838.32     4371.05    353.37 o 
   7  39   3     4724.56     5310.89    632.04 o 
   9  39   3     7205.62     7326.62    478.44 o 
  11  39   3     1651.05     1428.14    317.09 o 
  13  39   3     2276.09     2549.40    472.00 o 
  15  39   3     2704.83     3340.92    502.76 o 
   1  41   3    16126.58    15973.82    728.05 o 
   3  41   3     3281.25     2710.33    335.78 o 
   5  41   3     6240.27     6877.17    503.20 o 
   7  41   3     1612.75     1409.31    296.33 o 
   9  41   3     4600.68     4587.29    730.03 o 
  11  41   3     1843.66     1094.11    395.06 o 
  13  41   3     2424.39     3431.02    854.36 o 
  15  41   3     1694.58     1332.44    422.46 o 
   1  43   3     2833.06     4117.86   1087.98 o 
   3  43   3     1146.49      946.36    286.30 o 
   5  43   3     7266.40     7246.42    475.98 o 
   7  43   3    13746.53    11383.21    767.92 o 
   9  43   3     4666.05     3282.05   1331.62 o 
  11  43   3      526.20     1365.48    491.91 o 
  13  43   3     1417.76     1801.23    366.31 o 
   1  45   3     6227.67     5913.86    588.65 o 
   3  45   3    11152.41    10688.13    725.84 o 
   5  45   3    10886.60    10068.39    570.47 o 
   7  45   3     1077.87      720.93    702.87 o 
   9  45   3     6395.61     7457.80    537.52 o 
  11  45   3     2570.05     1877.48    910.46 o 
  13  45   3     2471.40     2145.36    333.32 o 
   1  47   3     5847.73     6344.25    432.83 o 
   3  47   3     6775.68     6676.22    635.01 o 
   5  47   3     6714.64     5887.56    471.21 o 
   7  47   3     3250.68     3554.40    411.77 o 
   9  47   3     8007.11     8507.16    599.74 o 
  11  47   3     1980.67     2513.32    389.47 o 
  13  47   3     1041.98     1086.46    550.38 o 
   1  49   3    10791.17    10352.96    620.57 o 
   3  49   3     2917.06     2643.45    433.83 o 
   5  49   3     2178.80     1994.81    327.91 o 
   7  49   3     6224.82     6709.83    672.35 o 
   9  49   3     1735.13     1756.77    466.02 o 
  11  49   3      454.46      267.75    437.50 o 
   1  51   3     1588.54     1070.18    461.56 o 
   3  51   3     7213.25     8391.60    586.99 o 
   5  51   3     4068.98     3036.80    550.37 o 
   7  51   3     1142.78      779.84    331.81 o 
   9  51   3     1125.67      444.49    389.41 o 
   1  53   3    10911.04     8953.03    931.63 o 
   3  53   3      257.66      428.94    362.68 o 
   5  53   3      112.45      316.14    420.72 o 
   7  53   3     5502.49     6164.16    702.31 o 
   9  53   3     2676.65     3701.55    552.65 o 
   1  55   3      133.99      408.94    364.36 o 
   3  55   3     4876.16     4457.35    658.62 o 
   5  55   3     2292.79     1458.43    843.36 o 
   7  55   3     1215.89     1361.42    546.20 o 
   1  57   3     2267.33     2400.26    596.44 o 
   3  57   3       64.15      191.10    411.46 o 
   0   0   4   542395.75   581567.31  37208.30 o 
   4   0   4    29838.11    33085.86   2423.48 o 
   8   0   4    73102.34    73806.41   1986.46 o 
  12   0   4    24246.82    23227.64    802.51 o 
  16   0   4     1111.86      846.76    202.17 o 
  20   0   4     5271.18     3902.15    990.91 o 
   2   2   4    23665.24    24254.62    328.38 o 
   4   2   4   146656.02   150325.69   2875.22 o 
   6   2   4     9545.34    10105.01    332.58 o 
   8   2   4    17643.19    17645.57    497.14 o 
  10   2   4     4241.76     4973.91    244.29 o 
  12   2   4    10693.63    10672.60    694.69 o 
  14   2   4     1846.45     1715.74    705.27 o 
  16   2   4    10086.65     9120.37    907.47 o 
  18   2   4      171.62     -439.02    439.02 o 
  20   2   4      733.28     1134.82    690.18 o 
   0   4   4   116994.15   116881.41   2635.39 o 
   2   4   4    22974.25    23678.25    336.29 o 
   4   4   4    12585.91    14565.05    322.98 o 
   6   4   4     1645.39     2097.15    167.64 o 
   8   4   4    73503.16    73469.34   1550.17 o 
  10   4   4     2162.48     2151.68    278.16 o 
  12   4   4    15402.44    15556.29    371.83 o 
  14   4   4     1828.78     2233.74    632.27 o 
  16   4   4      965.12      763.40    166.60 o 
  18   4   4      299.35      368.71    323.89 o 
  20   4   4     6423.17     7476.76   1021.49 o 
   2   6   4     6753.70     7785.76    249.90 o 
   4   6   4    40849.11    39626.62    647.22 o 
   6   6   4    15127.01    16228.04    499.80 o 
   8   6   4    26086.01    25638.12    387.91 o 
  10   6   4     4053.57     4335.23    514.84 o 
  12   6   4    14446.69    13955.27    992.11 o 
  14   6   4       39.65      282.66    318.35 o 
  16   6   4     8498.75     9358.88    788.44 o 
  18   6   4      144.31      715.10    435.50 o 
  20   6   4      217.39      592.32   1090.00 o 
   0   8   4   109026.52   109020.96   3101.39 o 
   2   8   4    16760.72    17125.52    365.50 o 
   4   8   4     7702.97     7901.44    236.86 o 
   6   8   4    10248.19    10352.96    215.15 o 
   8   8   4    33772.34    33094.98    929.92 o 
  10   8   4     1435.09     2171.75    679.41 o 
  12   8   4    37063.52    34356.22   1427.68 o 
  14   8   4      336.33      709.44    254.73 o 
  16   8   4     4479.59     3368.19    368.57 o 
  18   8   4      408.12      719.33    271.63 o 
  20   8   4     7275.18     6379.83   1009.63 o 
   2  10   4    10471.48    10473.97    297.69 o 
   4  10   4    40623.54    39891.46    504.03 o 
   6  10   4     5196.20     5438.93    157.39 o 
   8  10   4    33378.39    34552.35   1200.65 o 
  10  10   4      511.24     1106.02    246.06 o 
  12  10   4     4270.85     4880.44    500.70 o 
  14  10   4     2675.78     2587.66    458.51 o 
  16  10   4    21264.76    19769.46    933.98 o 
  18  10   4      281.97     -111.44    400.07 o 
  20  10   4     1027.41     1070.38    585.46 o 
   0  12   4    79407.59    78489.48   2097.03 o 
   2  12   4    16984.11    16240.65    789.53 o 
   4  12   4    26915.23    28046.09    919.41 o 
   6  12   4     9739.53    10078.33    664.09 o 
   8  12   4    50141.65    49204.13   1265.91 o 
  10  12   4     4445.78     4474.20    461.82 o 
  12  12   4    20873.70    20648.68    811.04 o 
  14  12   4     3772.16     3685.02    401.86 o 
  16  12   4      900.55     1543.92    334.66 o 
  18  12   4     2374.77     2636.22    524.50 o 
  20  12   4     5481.35     7226.98    993.07 o 
   2  14   4     9089.37     8137.66    490.52 o 
   4  14   4    49831.17    47909.99   1018.97 o 
   6  14   4    16136.43    15949.50    701.23 o 
   8  14   4    17459.38    16545.68    629.33 o 
  10  14   4     1163.86     1354.75    255.69 o 
  12  14   4     8967.82     8645.50    541.71 o 
  14  14   4     2777.72     3774.42    678.63 o 
  16  14   4     7302.29     7648.73    682.05 o 
  18  14   4     1512.46     1204.87    439.04 o 
  20  14   4      613.06      502.16    519.50 o 
   0  16   4   131874.25   133533.22   3953.82 o 
   2  16   4    18578.97    19150.58    481.78 o 
   4  16   4     6798.53     8188.75    414.99 o 
   6  16   4      916.76      975.09    276.10 o 
   8  16   4    36775.15    36351.60   1020.63 o 
  10  16   4     8859.37    10258.59    499.22 o 
  12  16   4     9844.60     9767.67    651.41 o 
  14  16   4     1360.73     1364.00    440.75 o 
  16  16   4     1302.41     1382.70    360.91 o 
  18  16   4      472.12      578.45    356.55 o 
  20  16   4     2296.08     2128.32    531.57 o 
   2  18   4     2859.11     2916.15    465.58 o 
   4  18   4    90838.47    90826.73   1984.99 o 
   6  18   4    22658.58    22124.10    762.48 o 
   8  18   4     1946.70     1812.75    272.17 o 
  10  18   4      738.99      569.63    275.31 o 
  12  18   4     3805.63     4290.86    394.39 o 
  14  18   4     2630.23     3941.58    429.01 o 
  16  18   4     8697.34     9049.63    583.93 o 
  18  18   4     1983.59     1072.99    531.81 o 
   0  20   4    97967.38   100668.63   2898.24 o 
   2  20   4    28709.65    29326.60    788.15 o 
   4  20   4     2796.92     2555.14    387.23 o 
   6  20   4     5525.37     5069.60    313.11 o 
   8  20   4    47286.66    47741.42   1342.91 o 
  10  20   4    13306.66    13812.65    784.80 o 
  12  20   4     4435.92     4097.59    458.24 o 
  14  20   4      858.25      739.09    312.97 o 
  16  20   4     2206.26     2652.21    403.66 o 
  18  20   4     1545.04     1581.48    349.77 o 
   2  22   4    24256.42    23359.87    618.14 o 
   4  22   4    32815.80    24799.14   4954.92 o 
   6  22   4    19056.14    19588.81   1056.13 o 
   8  22   4     4614.22     4439.02    552.56 o 
  10  22   4      231.51     -142.75    325.74 o 
  12  22   4     6625.25     6724.14    522.23 o 
  14  22   4     4353.90     5282.94    630.12 o 
  16  22   4     2115.33     2622.34    434.41 o 
  18  22   4     1786.86      773.45    498.51 o 
   0  24   4    20838.82    19967.34    785.90 o 
   2  24   4    32791.99    33286.41    887.26 o 
   4  24   4    10241.33    10713.29    339.38 o 
   6  24   4    16089.99    15059.27    745.08 o 
   8  24   4    32724.21    31177.02    677.75 o 
  10  24   4    11901.97    11968.22    561.33 o 
  12  24   4     1388.81     1050.62    321.47 o 
  14  24   4      802.09      786.07    370.43 o 
  16  24   4     1697.30     1687.13    377.46 o 
  18  24   4      790.25      736.39    336.71 o 
   2  26   4    21336.12    21945.04    713.06 o 
   4  26   4    27129.71    27937.45    875.68 o 
   6  26   4    14912.81    14604.37    468.62 o 
   8  26   4     1284.42      941.34    177.00 o 
  10  26   4      331.22      417.98    327.35 o 
  12  26   4     1364.26     1680.78    506.28 o 
  14  26   4     2873.06     3685.93    673.19 o 
  16  26   4     2184.63     1875.86    387.85 o 
  18  26   4     1818.68     1661.54    550.28 o 
   0  28   4    66207.11    68227.41   2991.94 o 
   2  28   4    24866.38    24418.30    709.40 o 
   4  28   4      282.99      189.45    176.18 o 
   6  28   4     4622.64     4347.84    363.69 o 
   8  28   4    10563.62    10590.22    583.16 o 
  10  28   4    15806.43    16818.39    697.02 o 
  12  28   4     4449.83     4954.53    726.43 o 
  14  28   4     1970.74     2867.59    464.44 o 
  16  28   4      536.81      955.34    354.44 o 
  18  28   4     1437.50      873.91    414.56 o 
   2  30   4    20274.38    19174.91    587.94 o 
   4  30   4    16903.71    17275.82    639.26 o 
   6  30   4    16436.12    17259.39    525.67 o 
   8  30   4      744.99      264.37    243.28 o 
  10  30   4     4292.32     4976.00    439.79 o 
  12  30   4      140.46      416.67    361.13 o 
  14  30   4    10010.70    11028.99    766.97 o 
  16  30   4     2319.32     1973.12    672.27 o 
   0  32   4     5156.63     5389.08    523.90 o 
   2  32   4    22158.63    21368.07    884.64 o 
   4  32   4     2169.58     2399.76    219.59 o 
   6  32   4      366.44      247.26    251.30 o 
   8  32   4     7657.14     7160.42    352.78 o 
  10  32   4    26378.68    25805.98    704.14 o 
  12  32   4      286.00      648.63    377.17 o 
  14  32   4     2424.50     2968.34    544.90 o 
  16  32   4      203.04     -145.90    370.86 o 
   2  34   4     1704.83     2805.29    436.97 o 
   4  34   4      287.41      232.64    276.59 o 
   6  34   4    18134.20    17214.24    798.22 o 
   8  34   4     2296.46     2946.57    410.83 o 
  10  34   4     3650.18     4450.97    957.80 o 
  12  34   4      885.63     1099.65    372.99 o 
  14  34   4     5900.73     6952.05    744.81 o 
  16  34   4      291.60      365.10    421.35 o 
   0  36   4     5359.93     4821.83    523.97 o 
   2  36   4     8518.12     8480.82    510.79 o 
   4  36   4      162.47       33.21    181.33 o 
   6  36   4      529.65     -132.46    249.51 o 
   8  36   4      844.34     1457.79    305.11 o 
  10  36   4    15014.25    14120.81    928.28 o 
  12  36   4     1302.25     2280.57    389.17 o 
  14  36   4     1153.39      780.63    433.66 o 
  16  36   4      922.42      326.86    382.49 o 
   2  38   4     9715.71     9881.41    620.55 o 
   4  38   4     4246.85     4389.60    487.48 o 
   6  38   4     5286.42     5520.63    303.47 o 
   8  38   4      374.92      -92.05    296.04 o 
  10  38   4     1864.30     2290.63    635.68 o 
  12  38   4      427.87      450.37    448.37 o 
  14  38   4     5014.76     6474.50    609.46 o 
   0  40   4     2613.74     3007.65    823.48 o 
   2  40   4    15642.25    13948.89    717.94 o 
   4  40   4      748.40      495.07    283.30 o 
   6  40   4     2428.02     2671.50    390.05 o 
   8  40   4     1684.74     1532.12    450.49 o 
  10  40   4    10112.24     9467.85    457.82 o 
  12  40   4      380.31      135.84    408.60 o 
  14  40   4     1417.11     2658.64    559.04 o 
   2  42   4     9038.09     7109.35    957.22 o 
   4  42   4      178.59      487.61    352.27 o 
   6  42   4    11984.99    11653.55    736.16 o 
   8  42   4     1279.08     1524.41    293.31 o 
  10  42   4      117.44      551.51    346.96 o 
  12  42   4      462.71      602.15    489.02 o 
   0  44   4      459.49     -452.89    452.89 o 
   2  44   4    14558.42    14325.85    661.49 o 
   4  44   4      369.88       32.38    297.97 o 
   6  44   4     1557.43     2705.03    558.89 o 
   8  44   4     1526.25     3036.07    873.48 o 
  10  44   4    11051.84    11797.01   1017.95 o 
  12  44   4      366.23      228.71    522.77 o 
   2  46   4     5456.37     6252.20    923.18 o 
   4  46   4      695.96     1027.58    303.81 o 
   6  46   4     7402.06     6533.76    658.91 o 
   8  46   4      211.25      498.64    340.86 o 
  10  46   4      793.28      897.72   1010.97 o 
  12  46   4      433.59     -272.95    761.65 o 
   0  48   4      462.25      690.22    471.36 o 
   2  48   4     8150.68     8751.09    773.91 o 
   4  48   4      415.64      216.21    307.01 o 
   6  48   4      976.67     2318.70    409.35 o 
   8  48   4      493.90      -60.91    420.03 o 
  10  48   4     7101.60     9426.95    971.10 o 
   2  50   4     1443.23     1023.21    353.39 o 
   4  50   4     2625.57     3503.45    513.21 o 
   6  50   4     7755.67     9193.77    626.68 o 
   8  50   4      182.59      357.14    328.99 o 
   0  52   4     2612.73     4435.08    571.95 o 
   2  52   4     6141.54     5353.45    617.48 o 
   4  52   4       22.67     -182.47    335.34 o 
   6  52   4     1498.87     2572.38    469.48 o 
   2  54   4     1558.18     1422.05    482.34 o 
   4  54   4     3694.17     3467.39    926.22 o 
   1   1   5     7683.47     8250.44    273.73 o 
   3   1   5     9207.81     8651.53    244.57 o 
   5   1   5    10789.66    10404.09    420.30 o 
   7   1   5    11435.62    11717.88    402.45 o 
   9   1   5     4365.98     4482.67    301.80 o 
  11   1   5      667.34      804.22    176.59 o 
  13   1   5     9118.88     9088.74    546.36 o 
  15   1   5     1717.26     1227.57    699.67 o 
  17   1   5     4213.86     6270.35   2238.10 o 
  19   1   5      339.51     1148.27    724.39 o 
   1   3   5     9111.31     8784.88    254.22 o 
   3   3   5    10102.52    11320.56    315.05 o 
   5   3   5     6892.07     6654.93    593.74 o 
   7   3   5    24094.50    24649.28    576.60 o 
   9   3   5    12081.86    13077.95    410.93 o 
  11   3   5     1708.02     1351.52    227.41 o 
  13   3   5     2853.56     2593.08    238.60 o 
  15   3   5     2990.88     2832.53   1096.15 o 
  17   3   5     3135.97     3635.48   1459.03 o 
  19   3   5     1298.18     2983.91    695.80 o 
   1   5   5     7064.57     6552.57    551.68 o 
   3   5   5    25703.25    25537.70    398.61 o 
   5   5   5    13545.66    14803.09    555.00 o 
   7   5   5     9091.65     8467.58    299.99 o 
   9   5   5    17329.68    16741.84    564.36 o 
  11   5   5     5585.25     6731.04    652.44 o 
  13   5   5     3285.14     3266.75    388.16 o 
  15   5   5     2735.47     2457.40    369.28 o 
  17   5   5     3931.33     5961.23    919.16 o 
  19   5   5     1493.05     1643.37    726.14 o 
   1   7   5    30149.89    30806.24    627.12 o 
   3   7   5      982.35      889.18    171.19 o 
   5   7   5    16410.56    16821.86    512.38 o 
   7   7   5    17820.55    17370.43    419.05 o 
   9   7   5     5158.68     6452.91    813.84 o 
  11   7   5     6247.20     7028.52    469.33 o 
  13   7   5     7541.64     6347.11    625.34 o 
  15   7   5     5269.97     4835.35    851.20 o 
  17   7   5     2879.44     3290.37   1872.48 o 
  19   7   5     1580.11     2047.70    786.83 o 
   1   9   5     9327.80     9602.16    387.10 o 
   3   9   5     8562.78     8438.95    250.39 o 
   5   9   5    13144.01    13979.46    514.30 o 
   7   9   5     2745.66     3335.30    236.24 o 
   9   9   5    24781.38    23857.12   1237.05 o 
  11   9   5     2110.48     1984.48    490.66 o 
  13   9   5      247.32      637.40    353.93 o 
  15   9   5     5862.97     5848.10   1103.77 o 
  17   9   5     3906.98     3612.58   1295.65 o 
  19   9   5      710.16      823.08    586.63 o 
   1  11   5    11146.20    11949.91    312.12 o 
   3  11   5      897.98      816.84    182.75 o 
   5  11   5    16590.90    16433.25    469.37 o 
   7  11   5     1693.99     1913.42    188.52 o 
   9  11   5     3035.10     3765.78    333.40 o 
  11  11   5     8237.99     7985.52    709.57 o 
  13  11   5    10919.63    10806.28    663.63 o 
  15  11   5     2506.96     2534.25    432.13 o 
  17  11   5     2871.54     4572.84    520.63 o 
  19  11   5     2671.24     3034.79   2084.33 o 
   1  13   5     6945.67     6535.46    326.39 o 
   3  13   5     3819.53     4462.19    320.34 o 
   5  13   5     2854.53     3637.72    312.19 o 
   7  13   5     6087.77     6324.19    397.19 o 
   9  13   5    26138.17    25364.79   1118.28 o 
  11  13   5     1954.00     1269.76    323.96 o 
  13  13   5     3176.31     4040.59    390.56 o 
  15  13   5     3474.87     4630.48    414.32 o 
  17  13   5     5311.10     5965.24    602.25 o 
  19  13   5       33.37     -757.35    757.35 o 
   1  15   5     9090.34     9993.61    419.72 o 
   3  15   5      586.03      452.45    206.75 o 
   5  15   5    11475.96    11639.83    516.04 o 
   7  15   5     7750.40     9195.53    546.31 o 
   9  15   5     2608.43     3625.71    402.28 o 
  11  15   5     3986.72     4422.21    388.22 o 
  13  15   5    14667.40    12451.84   1433.70 o 
  15  15   5     1509.22     1493.90    831.79 o 
  17  15   5     1071.43      684.39    484.45 o 
   1  17   5     3576.24     4380.02    346.30 o 
   3  17   5    13562.20    13810.14    372.79 o 
   5  17   5     1628.41     1914.42    157.52 o 
   7  17   5     4127.50     4865.62    344.86 o 
   9  17   5    29191.27    28423.72    946.44 o 
  11  17   5     3851.21     4511.32    413.05 o 
  13  17   5       88.10      411.07    322.22 o 
  15  17   5     1531.33     1893.20    413.77 o 
  17  17   5     5643.32     5952.82    570.98 o 
   1  19   5    13972.82    14172.35    418.06 o 
   3  19   5     3530.95     3590.04    235.55 o 
   5  19   5    14255.03    13589.61    328.99 o 
   7  19   5     7362.87     6907.72    681.89 o 
   9  19   5     1081.72     1318.79    308.02 o 
  11  19   5     2154.62     2385.77    335.45 o 
  13  19   5    10634.45    11355.03    720.92 o 
  15  19   5      111.54     -118.86    547.13 o 
  17  19   5      937.28      338.27    520.40 o 
   1  21   5    18308.25    18896.29    564.57 o 
   3  21   5     6564.59     6399.74    523.08 o 
   5  21   5     5463.48     6632.95    388.04 o 
   7  21   5      697.89      731.16    307.26 o 
   9  21   5    15451.91    15646.81   1009.64 o 
  11  21   5     1007.61      949.44    312.94 o 
  13  21   5      290.62      375.20    381.43 o 
  15  21   5     5541.39     4813.86    534.44 o 
  17  21   5     2563.80     2027.12    425.68 o 
   1  23   5    16687.71    16096.44    480.71 o 
   3  23   5     2766.07     2579.10    321.56 o 
   5  23   5     9245.27     8317.99    506.14 o 
   7  23   5     7375.78     8099.78    517.28 o 
   9  23   5     2099.47     2926.95    651.88 o 
  11  23   5     7241.86     7839.65    708.22 o 
  13  23   5     5250.80     6574.27    623.94 o 
  15  23   5     2896.94     2760.73    405.23 o 
  17  23   5      457.57      880.79    409.05 o 
   1  25   5     7978.94     7444.32    456.04 o 
   3  25   5    15087.12    16116.21    594.36 o 
   5  25   5     6396.27     5833.55    306.13 o 
   7  25   5     2147.15     2282.65    385.67 o 
   9  25   5    18393.12    18679.49    892.07 o 
  11  25   5     5975.72     6580.90    472.90 o 
  13  25   5     1297.39     1346.76    416.09 o 
  15  25   5     1785.49     1507.25    522.41 o 
  17  25   5     1216.46     1568.06    568.96 o 
   1  27   5     7208.61     7627.16    571.91 o 
   3  27   5     3108.76     3461.69    524.53 o 
   5  27   5    11465.65    11960.30    523.99 o 
   7  27   5     6081.43     5569.61    710.72 o 
   9  27   5     2802.04     2713.92    394.17 o 
  11  27   5     3842.50     3943.95    700.55 o 
  13  27   5     3996.74     4822.44    697.51 o 
  15  27   5     2898.31     3886.39    710.93 o 
   1  29   5      184.97      598.58    252.67 o 
   3  29   5     8108.84     8002.18    452.35 o 
   5  29   5     2788.93     3172.11    361.65 o 
   7  29   5     3383.96     3209.28    237.65 o 
   9  29   5     6113.25     7639.85    576.10 o 
  11  29   5     4087.43     4242.03    604.62 o 
  13  29   5     2461.38     2724.88    690.04 o 
  15  29   5      735.74      980.88    451.35 o 
   1  31   5    13891.61    14116.46    520.61 o 
   3  31   5     3445.31     3149.30    276.04 o 
   5  31   5     2553.00     2969.09    236.73 o 
   7  31   5     4303.76     4341.59    581.09 o 
   9  31   5      403.98      388.67    340.73 o 
  11  31   5     4442.79     5210.96    471.07 o 
  13  31   5     8001.03     7024.58    589.83 o 
  15  31   5     1841.50     1445.17    483.64 o 
   1  33   5     4747.64     5027.75    397.70 o 
   3  33   5     9212.05     9420.20    427.10 o 
   5  33   5      458.41      487.06    228.20 o 
   7  33   5     3894.48     4178.08    907.97 o 
   9  33   5     6566.45     8064.39    596.64 o 
  11  33   5     4344.40     5290.19    488.64 o 
  13  33   5      178.34      720.20    385.54 o 
  15  33   5     3461.84     4370.65    696.15 o 
   1  35   5     2553.69     2979.69    371.87 o 
   3  35   5     6994.80     6418.68   1154.08 o 
   5  35   5     3183.47     3726.20    264.38 o 
   7  35   5    18345.91    17775.60   1307.94 o 
   9  35   5     1796.96     1724.65    383.96 o 
  11  35   5     3326.06     3945.50    497.10 o 
  13  35   5     2625.78     4344.74   1002.73 o 
   1  37   5     7038.30     7201.35    600.71 o 
   3  37   5     5407.62     6061.12    686.97 o 
   5  37   5     3788.97     3628.71    448.78 o 
   7  37   5     1716.04     1915.09    343.90 o 
   9  37   5     4739.47     3104.83    829.41 o 
  11  37   5     2719.11     2404.46    609.01 o 
  13  37   5      922.70     1084.68    476.37 o 
   1  39   5     4323.26     3361.67    580.24 o 
   3  39   5    10996.47    11039.87    694.01 o 
   5  39   5     4885.27     6742.40    788.89 o 
   7  39   5      856.34      639.53    325.32 o 
   9  39   5     2219.20     2465.69    584.93 o 
  11  39   5     2756.96     2324.21    532.79 o 
  13  39   5     2294.37     1642.18    601.03 o 
   1  41   5     2802.95     2742.17    504.04 o 
   3  41   5     2637.28     2712.62    285.79 o 
   5  41   5     2967.57     2310.90    306.74 o 
   7  41   5      841.66      911.24    404.80 o 
   9  41   5     2639.78     2193.27    614.79 o 
  11  41   5     2354.97     1399.70    493.74 o 
   1  43   5     4689.84     5619.22    978.49 o 
   3  43   5     2146.94     1657.09    412.07 o 
   5  43   5     4456.41     6428.97    656.93 o 
   7  43   5      635.38     1351.02    598.31 o 
   9  43   5     3053.06     2174.77    935.09 o 
  11  43   5     1491.77     3607.68   1486.87 o 
   1  45   5     4270.20     4123.98    613.46 o 
   3  45   5     2979.14     4192.95    345.59 o 
   5  45   5     1914.19     1880.02    449.57 o 
   7  45   5     5190.79     6058.65    867.90 o 
   9  45   5     3210.32     2085.07   1007.57 o 
   1  47   5     3300.57     2567.26    434.18 o 
   3  47   5     5130.46     5857.05    982.15 o 
   5  47   5      845.47     1580.50    778.44 o 
   7  47   5     2800.00     1868.63    707.81 o 
   1  49   5     4745.02     4169.95    702.68 o 
   3  49   5     1518.10     2292.06    647.58 o 
   5  49   5     1312.38      759.09    354.29 o 
   7  49   5     2666.69     2492.24    693.47 o 
   1  51   5      607.14      555.23    652.80 o 
   3  51   5     4607.94     4746.99    712.47 o 
   2   0   6    10283.42     9971.47    525.44 o 
   6   0   6    18181.94    17195.66    791.27 o 
  10   0   6     8234.45     7983.28    541.53 o 
  14   0   6    15498.31    14043.62   2467.03 o 
   0   2   6     7959.83     7930.55    320.14 o 
   2   2   6    28400.89    28829.41    637.83 o 
   4   2   6     6752.54     5535.59    825.77 o 
   6   2   6     2648.62     2551.00    315.30 o 
   8   2   6       10.22      -47.73    139.49 o 
  10   2   6    25268.69    23804.42    815.08 o 
  12   2   6     2403.43     1459.24    442.51 o 
  14   2   6     1934.68     1858.15    878.15 o 
  16   2   6      328.14      341.15    549.86 o 
   2   4   6     9314.03    10181.55    319.14 o 
   4   4   6    16076.94    15087.08    538.83 o 
   6   4   6    20193.58    20946.96    528.83 o 
   8   4   6     4675.03     4801.35    264.87 o 
  10   4   6     1445.05     1522.90    359.36 o 
  12   4   6     1002.29     1269.16    486.91 o 
  14   4   6     5556.52     7154.03   1006.48 o 
  16   4   6      678.32      456.90    823.48 o 
   0   6   6     8877.70     9325.76    372.45 o 
   2   6   6    16042.59    16009.07    282.95 o 
   4   6   6     5449.26     5375.53    279.02 o 
   6   6   6      684.87      651.46    181.51 o 
   8   6   6    12037.99    11579.27    418.50 o 
  10   6   6    23625.90    21054.63   1259.65 o 
  12   6   6     1455.06     1488.23    393.39 o 
  14   6   6     2296.27     2686.57   1308.14 o 
  16   6   6       15.98     -779.06    779.06 o 
   2   8   6    26120.59    27890.13    589.99 o 
   4   8   6    20465.67    20258.76    497.89 o 
   6   8   6     5744.22     5662.90    365.10 o 
   8   8   6     2458.03     2717.08    184.48 o 
  10   8   6     5561.14     7875.66    613.50 o 
  12   8   6     1732.45     2240.82    360.65 o 
  14   8   6     7693.81     8260.20    584.67 o 
  16   8   6     1047.77     1983.66    636.49 o 
   0  10   6     9470.27    10422.10    591.71 o 
   2  10   6    20876.01    21317.99    512.64 o 
   4  10   6      846.11     1083.29    156.93 o 
   6  10   6     1152.90     1642.41    207.25 o 
   8  10   6     3646.13     3487.43    316.33 o 
  10  10   6    17806.38    18870.54   1175.34 o 
  12  10   6     1119.25     1590.88    618.87 o 
  14  10   6     2760.40     2644.82    358.30 o 
  16  10   6      194.97     -441.69    601.38 o 
   2  12   6     3343.65     3254.84    172.23 o 
   4  12   6     5223.35     5796.56    169.41 o 
   6  12   6    20182.95    20464.19    594.06 o 
   8  12   6     2550.27     2544.10    327.23 o 
  10  12   6     6869.59     5754.45    529.69 o 
  12  12   6       92.04      485.32    470.88 o 
  14  12   6     7109.82     7746.35   1945.03 o 
  16  12   6     3300.15     3343.05   1185.80 o 
   0  14   6     1550.07      860.57    213.63 o 
   2  14   6    16863.25    16339.57    534.88 o 
   4  14   6     4923.97     5183.73    256.96 o 
   6  14   6     1909.14     2111.98    194.88 o 
   8  14   6     3173.99     3182.29    380.20 o 
  10  14   6    16016.03    15926.19   1283.04 o 
  12  14   6     4707.44     5998.94    556.84 o 
  14  14   6     1453.49     1216.48    444.35 o 
  16  14   6      212.16       45.02    370.25 o 
   2  16   6    11591.32    10393.59    450.68 o 
   4  16   6     4097.44     4354.76    239.40 o 
   6  16   6    14974.58    16102.72    438.54 o 
   8  16   6     4797.87     4300.38    408.42 o 
  10  16   6     2581.03     2395.58    356.25 o 
  12  16   6     1119.03      873.05    331.31 o 
  14  16   6     5150.62     6526.51    934.86 o 
  16  16   6     3482.80     3704.07    553.55 o 
   0  18   6     2517.07     4691.40    756.27 o 
   2  18   6    15436.87    16266.01    515.14 o 
   4  18   6     7263.79     6561.19    392.93 o 
   6  18   6     5475.15     5200.93    233.93 o 
   8  18   6     6300.88     6291.81    600.26 o 
  10  18   6     7898.35     8925.32    883.70 o 
  12  18   6     5358.56     4699.34    438.95 o 
  14  18   6     2275.89     2531.75    505.39 o 
  16  18   6      226.77      494.75    340.80 o 
   2  20   6     5098.59     4595.96    383.74 o 
   4  20   6     9111.57     9113.54    600.06 o 
   6  20   6     8786.46     8829.64    312.89 o 
   8  20   6     2671.31     2276.13    415.64 o 
  10  20   6     1022.19     1069.36    371.45 o 
  12  20   6      973.25      684.42    409.25 o 
  14  20   6     2482.62     3043.20    419.99 o 
  16  20   6     7551.30     8126.07    790.05 o 
   0  22   6    11690.16    11377.09    928.11 o 
   2  22   6     8759.98     8931.63    381.62 o 
   4  22   6     2259.67     2231.01    362.20 o 
   6  22   6     1103.86      956.59    172.60 o 
   8  22   6     7094.21     6675.95    584.41 o 
  10  22   6     5241.94     6283.26    564.61 o 
  12  22   6     3141.95     3330.31    442.88 o 
  14  22   6      636.64      879.35    429.22 o 
  16  22   6      155.84      480.49   1141.26 o 
   2  24   6      699.24      765.34    265.16 o 
   4  24   6    11494.40     9623.32   1410.08 o 
   6  24   6     8168.45     9601.21    578.26 o 
   8  24   6     3008.54     3347.19    682.85 o 
  10  24   6      672.54      344.41    373.90 o 
  12  24   6     1359.97     1114.71    499.48 o 
  14  24   6     1907.52     1952.13    530.00 o 
   0  26   6    12265.86    11334.90    707.50 o 
   2  26   6     4639.98     5272.47    300.04 o 
   4  26   6     6170.79     4689.37    967.09 o 
   6  26   6      150.29     -280.17    356.13 o 
   8  26   6    11320.92    10877.13    665.95 o 
  10  26   6     3669.08     3989.69    650.21 o 
  12  26   6     2961.58     2102.36    743.77 o 
  14  26   6     2544.49     1956.80    529.89 o 
   2  28   6     1733.22     1977.10    401.36 o 
   4  28   6    15511.27    15952.83    660.14 o 
   6  28   6     1585.38      951.89    360.92 o 
   8  28   6     8546.38    10171.64    655.45 o 
  10  28   6     2418.10     2852.31    530.83 o 
  12  28   6     3160.76     2946.92    468.63 o 
  14  28   6     2453.01     1724.31    730.81 o 
   0  30   6    28577.61    26535.05   4807.64 o 
   2  30   6     1852.41     1738.20    421.41 o 
   4  30   6     1193.09     1621.80    225.84 o 
   6  30   6      327.33      -64.93    519.83 o 
   8  30   6     7768.65     8961.31    774.49 o 
  10  30   6     3063.19     2656.50    539.22 o 
  12  30   6     6189.81     7360.61    618.52 o 
  14  30   6      905.76     1094.91    556.70 o 
   2  32   6     4377.21     4599.06    416.21 o 
   4  32   6    13861.11    13108.22   1011.48 o 
   6  32   6     2523.90     3119.50    561.21 o 
   8  32   6     4619.37     6010.62    575.52 o 
  10  32   6      590.46     1302.12    395.53 o 
  12  32   6     2425.31     4582.14    626.33 o 
   0  34   6    12234.11    11246.28    745.90 o 
   2  34   6      301.47       16.58    341.29 o 
   4  34   6     1742.40     1404.09    267.05 o 
   6  34   6      165.37      234.84    433.65 o 
   8  34   6     7477.87     8095.28    699.95 o 
  10  34   6      249.95      302.56    469.98 o 
  12  34   6     2586.72     2648.92    518.19 o 
   2  36   6     2318.83     1484.51    468.00 o 
   4  36   6     8668.62     8744.16    626.94 o 
   6  36   6      165.36      409.51    497.03 o 
   8  36   6     2731.20     3794.16    602.20 o 
  10  36   6      235.13     -347.77    383.35 o 
  12  36   6     2186.26     1968.16   1148.09 o 
   0  38   6    14125.48    10511.36   2610.54 o 
   2  38   6     1709.03     1841.79    364.50 o 
   4  38   6     2009.54     1813.44    437.68 o 
   6  38   6      715.04      817.92    415.36 o 
   8  38   6     5285.10     6028.40    718.52 o 
  10  38   6      301.11      268.46    513.84 o 
   2  40   6      459.74      590.77    402.73 o 
   4  40   6    10045.38    10139.12   1340.50 o 
   6  40   6      263.32     1100.91    575.77 o 
   8  40   6     4815.84     4407.29   1042.91 o 
  10  40   6      248.19      -52.77    756.32 o 
   0  42   6    11087.02     9294.28   1640.13 o 
   2  42   6      233.35      516.60    246.55 o 
   4  42   6     2566.27     2341.24    696.66 o 
   6  42   6        1.47     -242.73    473.81 o 
   8  42   6     7162.35     8804.25   1426.95 o 
   2  44   6       21.52     -193.60    299.06 o 
   4  44   6     6695.12     5951.67    813.15 o 
   6  44   6      165.09      263.83    835.74 o 
   0  46   6     9703.98     9948.27   1349.69 o 
   2  46   6      178.35      356.45    321.18 o 
   4  46   6      417.17     -435.92    706.12 o 
   1   1   7     3232.31     3750.64    177.94 o 
   3   1   7     9868.00    10122.86    301.12 o 
   5   1   7     5442.69     5512.07    256.44 o 
   7   1   7     6458.75     6709.50    289.47 o 
   9   1   7     2763.79     2885.91    234.01 o 
  11   1   7     3393.27     3269.43    784.69 o 
  13   1   7     1326.88     1868.97    763.09 o 
  15   1   7     2376.00     2945.57    765.36 o 
   1   3   7     7568.48     8001.00    232.93 o 
   3   3   7     7585.34     6817.29    351.68 o 
   5   3   7     5845.24     5582.27    367.01 o 
   7   3   7     7237.39     7998.43    353.41 o 
   9   3   7     7979.55     7428.89    561.83 o 
  11   3   7     2776.64     2653.07    232.24 o 
  13   3   7     2787.57     2480.21    668.21 o 
  15   3   7     3009.37     3446.28   1292.86 o 
   1   5   7     3255.79     4056.89    212.21 o 
   3   5   7    17504.85    16774.54    838.87 o 
   5   5   7    13122.93    13024.47    398.42 o 
   7   5   7     1985.80     2306.16    197.79 o 
   9   5   7     8595.17     7480.61    868.47 o 
  11   5   7     7880.17     5915.18   1565.39 o 
  13   5   7     2726.75     4413.12   1265.06 o 
  15   5   7     1017.51      737.41    610.06 o 
   1   7   7    17242.72    16732.62    354.81 o 
   3   7   7     4264.72     4940.16    258.19 o 
   5   7   7     6258.63     6590.87    433.29 o 
   7   7   7     8699.30     9643.11    376.67 o 
   9   7   7     4841.61     6570.39    580.77 o 
  11   7   7     1709.68      886.17    804.30 o 
  13   7   7     3323.05     4716.86   1096.84 o 
  15   7   7     1645.95     2967.50    922.57 o 
   1   9   7     5123.00     5454.55    250.84 o 
   3   9   7    21570.15    21361.66    439.54 o 
   5   9   7     8375.89     8789.53    362.49 o 
   7   9   7     1039.59      876.37    305.20 o 
   9   9   7     8089.34     8045.18    807.25 o 
  11   9   7     3967.44     4345.99    576.57 o 
  13   9   7     2121.23     2651.11    688.59 o 
  15   9   7     1031.28     1876.37    854.08 o 
   1  11   7    16937.33    17651.15    494.66 o 
   3  11   7     5626.59     4921.30    240.09 o 
   5  11   7     4201.69     4223.62    245.68 o 
   7  11   7     6791.19     7148.77    669.55 o 
   9  11   7     2589.86     4088.32    406.12 o 
  11  11   7     1738.62     2130.22    770.28 o 
  13  11   7     1257.73     1412.93    475.92 o 
  15  11   7      651.23     1761.85    612.47 o 
   1  13   7     4924.82     5047.59    226.61 o 
   3  13   7    15526.90    14364.86    599.47 o 
   5  13   7     6805.98     6841.85    326.94 o 
   7  13   7     2737.40     2747.57    299.30 o 
   9  13   7     5188.20     5099.59    616.95 o 
  11  13   7     3472.84     4176.93    563.25 o 
  13  13   7     1386.07     2020.60    418.57 o 
   1  15   7    13313.38    12082.17    330.21 o 
   3  15   7     7363.99     6913.96    330.55 o 
   5  15   7     5075.21     5853.76    402.71 o 
   7  15   7     7698.79     8261.57    680.83 o 
   9  15   7     2470.43     3051.04    393.85 o 
  11  15   7     2069.38     1903.10    419.96 o 
  13  15   7     3462.09     3124.09    827.29 o 
   1  17   7     2819.72     3004.97    247.18 o 
   3  17   7    16364.75    15608.73    779.38 o 
   5  17   7     4531.40     4335.08    228.63 o 
   7  17   7     1195.12     1086.07    309.52 o 
   9  17   7     9884.45     9738.20   1211.64 o 
  11  17   7     6368.32     7087.96    605.36 o 
  13  17   7     1001.03      972.66    358.19 o 
   1  19   7    13317.27    12873.67    506.09 o 
   3  19   7     1888.82     1952.99    172.41 o 
   5  19   7     5669.80     5753.70    403.72 o 
   7  19   7    10360.84    11655.23    808.68 o 
   9  19   7     1057.50     1221.05    356.05 o 
  11  19   7      630.08       29.85    386.63 o 
  13  19   7     2328.79     2244.04    588.83 o 
   1  21   7     1559.90     1423.70    314.61 o 
   3  21   7    14071.33    14205.44    609.92 o 
   5  21   7     2101.41     2887.17    267.23 o 
   7  21   7      151.70      666.82    375.68 o 
   9  21   7     8191.43     8224.73    793.74 o 
  11  21   7     3103.05     3478.76    467.86 o 
  13  21   7        7.02     -364.43    480.90 o 
   1  23   7    10158.84    10627.54    626.58 o 
   3  23   7      544.99      481.93    157.39 o 
   5  23   7     5820.74     5932.80    458.94 o 
   7  23   7     4496.87     5516.02    936.82 o 
   9  23   7     1608.43     3696.43    531.61 o 
  11  23   7     2087.11     1774.22    418.16 o 
  13  23   7     4587.90     3404.99    548.72 o 
   1  25   7     3709.86     2862.48    553.95 o 
   3  25   7    10337.75     9658.83    647.41 o 
   5  25   7     6100.42     6295.81    885.17 o 
   7  25   7      775.49      586.58    333.33 o 
   9  25   7     5822.94     6943.92    628.65 o 
  11  25   7     3066.77     3419.78    513.51 o 
   1  27   7     6410.26     6619.42    648.56 o 
   3  27   7      795.09      550.64    284.49 o 
   5  27   7     4916.34     5394.87    453.19 o 
   7  27   7     5361.44     6061.27    630.73 o 
   9  27   7     1551.72     2056.56    585.40 o 
  11  27   7      842.07      881.15    666.94 o 
   1  29   7     2318.95     2239.80    551.39 o 
   3  29   7     7361.60     8608.83   1187.54 o 
   5  29   7     3398.79     4444.01    448.92 o 
   7  29   7     1887.44     1535.11    479.05 o 
   9  29   7     6228.69     7567.67    701.41 o 
  11  29   7     1110.10     1142.66    482.57 o 
   1  31   7     6725.27     6795.13    431.95 o 
   3  31   7     4233.31     3935.96    388.32 o 
   5  31   7     2208.19     1579.36    458.48 o 
   7  31   7     1881.03     4991.57    885.95 o 
   9  31   7      410.77      383.35    430.37 o 
   1  33   7     5293.92     4986.06    667.01 o 
   3  33   7     2491.69     1833.69    740.43 o 
   5  33   7      905.58      869.24    444.35 o 
   7  33   7      188.29      316.74    394.44 o 
   9  33   7     5684.39     6761.58    636.60 o 
   1  35   7     2139.85     1993.36    410.97 o 
   3  35   7      828.39      598.74    764.49 o 
   5  35   7     8002.92     8511.13    685.84 o 
   7  35   7     2072.11     1212.30    444.20 o 
   1  37   7     1010.04      762.81    380.74 o 
   3  37   7     5328.55     5420.35    604.86 o 
   5  37   7     4069.55     3772.38    894.65 o 
   7  37   7     2590.04     1686.26    462.16 o 
   1  39   7     2974.40     3035.21    570.47 o 
   3  39   7      996.65      961.97    685.05 o 
   5  39   7     1962.98     1403.78    682.02 o 
   1  41   7     2088.36     2760.02   2316.69 o 
   3  41   7     1881.81     5450.31    847.40 o 
   0   0   8    15337.52    14654.11    737.50 o 
   4   0   8     1392.20     1380.78    304.06 o 
   8   0   8     5953.13     6263.07    587.16 o 
  12   0   8     5694.00     6403.35   1257.43 o 
   2   2   8      133.38       51.43    150.50 o 
   4   2   8    17457.92    16464.00    497.51 o 
   6   2   8      628.07      366.17    191.45 o 
   8   2   8     1955.24     1446.09    377.60 o 
  10   2   8      254.74      303.42    650.86 o 
  12   2   8     2390.47     3842.55    963.58 o 
   0   4   8    15127.67    15183.03    648.15 o 
   2   4   8     1063.83      890.82    130.99 o 
   4   4   8     3773.11     3113.40    295.91 o 
   6   4   8     2158.83     2023.43    343.86 o 
   8   4   8    12425.55    12068.30    749.84 o 
  10   4   8      258.64      889.86    677.36 o 
  12   4   8     1875.51      793.87    748.03 o 
   2   6   8      163.81      225.38    136.09 o 
   4   6   8     9683.12     8805.61    419.73 o 
   6   6   8     3963.07     4287.83    315.79 o 
   8   6   8     8881.35     8083.26    785.95 o 
  10   6   8      834.39     1220.92    587.32 o 
  12   6   8     3132.61     4313.83    827.32 o 
   0   8   8    20909.83    18573.59    554.34 o 
   2   8   8     1106.38     1291.14    182.78 o 
   4   8   8      592.19     1249.25    304.27 o 
   6   8   8       29.00      147.26    167.08 o 
   8   8   8     4099.05     5838.04    484.28 o 
  10   8   8     1218.26      713.74    580.50 o 
  12   8   8     4114.83     5781.97    766.92 o 
   2  10   8     3807.66     3628.07    292.39 o 
   4  10   8    10616.53    10931.91    430.52 o 
   6  10   8      313.58      438.27    614.43 o 
   8  10   8     2437.35     2241.93    348.28 o 
  10  10   8      909.79      752.02    548.05 o 
  12  10   8     1129.17     1827.49    756.47 o 
   0  12   8     7957.71     9029.25    636.97 o 
   2  12   8     2140.54     1721.85    256.29 o 
   4  12   8     3055.46     3699.51    426.33 o 
   6  12   8     1319.75     1405.80    337.42 o 
   8  12   8     6413.11     4140.25   1449.11 o 
  10  12   8      185.94     -233.18    438.38 o 
   2  14   8      541.69      326.66    223.31 o 
   4  14   8    12337.75    11694.95    477.68 o 
   6  14   8      928.45      193.81    248.94 o 
   8  14   8     1285.50     1795.37    448.76 o 
  10  14   8      980.01     1008.37    517.82 o 
   0  16   8    12214.29    11799.43    521.54 o 
   2  16   8     1190.41      433.61    179.72 o 
   4  16   8     1186.27     1274.59    196.91 o 
   6  16   8      208.88     -357.88    357.88 o 
   8  16   8     7933.21     8436.72    552.52 o 
  10  16   8     2396.24     2258.46    489.24 o 
   2  18   8       31.88      183.46    188.05 o 
   4  18   8    10232.95    10149.99    562.07 o 
   6  18   8     3665.85     4302.69    451.72 o 
   8  18   8      560.42      661.52    418.52 o 
  10  18   8      704.11      682.85    412.82 o 
   0  20   8     4091.86     2977.27    501.38 o 
   2  20   8     1382.15     2077.35    414.55 o 
   4  20   8     1695.93     1550.85    326.42 o 
   6  20   8       29.01      425.36    376.26 o 
   8  20   8     4412.86     5459.85    495.71 o 
  10  20   8     2477.78     2388.33    654.36 o 
   2  22   8     1415.59     1881.13    468.83 o 
   4  22   8     5255.28     7368.99   1042.64 o 
   6  22   8     1489.73     1874.16    380.17 o 
   8  22   8     1470.85     1101.34    483.54 o 
   0  24   8     2197.50     2200.13    400.47 o 
   2  24   8     2954.29     3236.52    556.23 o 
   4  24   8     2460.41     2454.25    446.34 o 
   6  24   8      428.86      817.16    372.41 o 
   8  24   8     2641.12     1572.96    477.36 o 
   2  26   8     2131.98     2066.13    312.73 o 
   4  26   8     2231.51     1483.05    509.87 o 
   6  26   8     3965.23     3632.21    576.52 o 
   8  26   8     1776.60     1259.29    505.78 o 
   0  28   8     3050.27     1878.86    467.48 o 
   2  28   8     4898.60     4290.85    735.84 o 
   4  28   8       82.61     -200.09    361.18 o 
   6  28   8      704.40      834.10    446.22 o 
   2  30   8     9434.00     6324.38   1906.79 o 
   4  30   8      133.99      282.53    411.47 o 
   6  30   8     1936.95     1199.35   1209.60 o 
   0  32   8      966.87     1336.49    615.26 o 
   2  32   8     3987.52     3223.55    695.63 o 
   4  32   8      991.94      377.25    537.00 o 
   1   1   9      386.68      353.60    165.84 o 
   3   1   9     1229.16     1021.16    228.71 o 
   5   1   9     1791.63     1410.58    233.94 o 
   7   1   9      800.51      993.59    798.97 o 
   1   3   9     1803.00     1493.89    246.87 o 
   3   3   9      743.18      717.17    220.05 o 
   5   3   9      804.06     1174.45    247.32 o 
   7   3   9     2149.03     2247.84    482.76 o 
   1   5   9      838.93      453.96    171.76 o 
   3   5   9     2407.31     3085.32    325.77 o 
   5   5   9     2037.40     2263.72    484.35 o 
   7   5   9      448.80      607.63    310.68 o 
   1   7   9     3165.72     3143.88    217.79 o 
   3   7   9      340.69      516.74    205.93 o 
   5   7   9     2800.62     2532.26    396.82 o 
   7   7   9     2007.05     1166.25    400.82 o 
   1   9   9      818.82     1014.75    192.93 o 
   3   9   9     2802.72     3287.98    431.72 o 
   5   9   9      735.26      565.13    271.13 o 
   7   9   9      510.10      517.82    266.90 o 
   1  11   9     2523.42     2779.55    352.63 o 
   3  11   9      184.82      506.46    200.47 o 
   5  11   9     1952.20     1744.22    341.45 o 
   7  11   9     1482.13     1136.88    494.29 o 
   1  13   9       26.39      484.62    221.23 o 
   3  13   9     2634.19     3531.35    546.32 o 
   5  13   9      436.11     1310.54    315.09 o 
   1  15   9     2505.67     2870.85    276.21 o 
   3  15   9       49.62      411.56    336.77 o 
   5  15   9      749.40      450.27    405.01 o 
   1  17   9      606.47      207.30    216.07 o 
   3  17   9     3447.77     2855.09    362.15 o 
   5  17   9      467.36      454.45    478.40 o 
   1  19   9     3454.06     3655.67    268.81 o 
   3  19   9      542.38      149.14    389.85 o 
   1  21   9      989.73      450.66    479.02 o 
                                                 
